# Supplementary material for: RAD54L2 counters TOP2-DNA adducts to promote genome stability
Source: Sci Adv. 2023 Dec 6;9(49):eadl2108. doi: 10.1126/sciadv.adl2108 (PMC10699776; doi:10.1126/sciadv.adl2108)
Supplement: Supplementary file 2 — Tables S3 and S4 [file sciadv.adl2108_tables_s3_and_s4.zip]

Archive with 2 entries (2 files):
- adl2108_Table_S3.xlsx
- adl2108_Table_S4.xlsx
