# Supplementary material for: RAD54L2 counters TOP2-DNA adducts to promote genome stability
Source: Sci Adv. 2023 Dec 6;9(49):eadl2108. doi: 10.1126/sciadv.adl2108 (PMC10699776; doi:10.1126/sciadv.adl2108)
Supplement: Supplementary file 2 — Tables S3 and S4 [file sciadv.adl2108_tables_s3_and_s4.zip › adl2108_Table_S3.xlsx]

## Sheet: Rad54L-interactome-LFQ_t-test
Protein IDs	Majority protein IDs	Protein names	Gene names	log2 FC (RAD54L-ETO/RFP-ETO)	-Log10 p-value (RAD54L-ETO/RFP-ETO)	Student's T-test q-value (RAD54L-ETO/RFP-ETO)	log2 FC (RAD54L-UT/RFP-UT)	-Log10 p-value (RAD54L-UT/RFP-UT)	Student's T-test q-value (RAD54L-UT/RFP-UT)	log2 FC (RAD54L-ETO/RAD54L-UT)	-Log 10 p-value (RAD54L-ETO/RAD54L-UT)	Student's T-test q-value (RAD54L-ETO/RAD54L-UT)		FC: fold change
Q00341;A0A024R4E5;Q00341-2;H0Y394;H7C0A4;H7C2D1;H7BZC3;C9JIZ1;C9J5E5;C9JZI8;C9JES8;C9J739;C9JHS9;C9JHZ8;C9JHS7;C9JT62;C9JHN6;C9JEJ8;C9JBS3;C9JQ82;C9JMQ6;C9JK79	Q00341;A0A024R4E5;Q00341-2;H0Y394	Vigilin	HDLBP	0.0538239	0.0627239	0.910412	-0.384769	0.260402	0.614757	-0.0724167	0.0405316	0.975573
K7EM73;K7EIV0;A0A075B7C0;A0A0C4DGQ5;P04632;U3KQE2;K7ELJ7;U3KPR7;K7EKD8	K7EM73;K7EIV0;A0A075B7C0;A0A0C4DGQ5;P04632;U3KQE2;K7ELJ7	Calpain small subunit 1	CAPNS1	0.434021	0.418568	0.43024	0.845702	1.32887	0.057106	-0.423572	0.56482	0.618198
P06576;H0YH81;F8W079;F8W0P7;H0YI37	P06576;H0YH81;F8W079	ATP synthase subunit beta, mitochondrial;ATP synthase subunit beta	ATP5B	-0.905479	1.53558	0.0432061	-1.77921	3.57012	0.000777778	0.587073	1.04112	0.354364
A0A087WTA5;E7ERK9;Q9UI10-3;Q9UI10;Q9UI10-2;A0A087WW69;F8W8L6;H7C2L8	A0A087WTA5;E7ERK9;Q9UI10-3;Q9UI10;Q9UI10-2;A0A087WW69	Translation initiation factor eIF-2B subunit delta	EIF2B4	-0.177094	0.180586	0.729995	0.45541	0.403245	0.435311	-0.61728	0.59561	0.604848
A0A087WTP3;M0R0C6;Q92945;M0QXW7;M0QYH3;M0R0I5;M0R3J3	A0A087WTP3;M0R0C6;Q92945;M0QXW7;M0QYH3;M0R0I5	Far upstream element-binding protein 2	KHSRP	-1.40397	0.960231	0.134927	-0.960913	0.707992	0.217074	-0.707686	0.599485	0.603239
A0A087WTV6;Q96C36;J3KR12;A0A087WZR9	A0A087WTV6;Q96C36;J3KR12;A0A087WZR9	Pyrroline-5-carboxylate reductase 2;Pyrroline-5-carboxylate reductase	PYCR2	0.102445	0.0781718	0.889367	0.479567	0.676299	0.230757	-0.0886978	0.078674	0.948394
A0A087WU53;Q9H0U3;Q9H0U3-2	A0A087WU53;Q9H0U3;Q9H0U3-2	Magnesium transporter protein 1	MAGT1	-0.899724	1.23827	0.0765961	0.364961	0.494375	0.349435	-0.827921	1.30114	0.289706
H0YD16;A0A0A0MSK5;Q5JTV8;H0YDU3;J3KN66;Q5JTV8-3	H0YD16;A0A0A0MSK5;Q5JTV8;H0YDU3;J3KN66;Q5JTV8-3	Torsin-1A-interacting protein 1	TOR1AIP1	0	NaN	1	-1.56992	2.68938	0.00365343	0.285004	0.275981	0.791281
A0A2R8YD50;P51659;P51659-3;P51659-2;E7ER27;E7ET17;A0A2R8Y7L2;A0A2R8YDT8;E7EPL9;A0A2R8YF45;A0A2R8Y7W2;A0A2R8YF39;A0A2R8YEG2	A0A2R8YD50;P51659;P51659-3;P51659-2;E7ER27;E7ET17;A0A2R8Y7L2	Peroxisomal multifunctional enzyme type 2;(3R)-hydroxyacyl-CoA dehydrogenase;Enoyl-CoA hydratase 2	HSD17B4	-1.01384	1.16361	0.0877938	-1.3115	2.20822	0.0100669	-0.0189999	0.040343	0.975091
P11021;A0A7P0TB36;A0A7P0TAI0	P11021;A0A7P0TB36;A0A7P0TAI0	78 kDa glucose-regulated protein	HSPA5	-1.42944	3.68541	0.000875912	-1.2964	2.08696	0.0123032	-0.226957	0.740652	0.51931
A0A087WVQ6;Q00610-2;Q00610;J3KS13;K7EJJ5;A0A087WX41;P53675-2;P53675;J3QL20;J3KSQ2;J3KRF5	A0A087WVQ6;Q00610-2;Q00610	Clathrin heavy chain;Clathrin heavy chain 1	CLTC	1.50542	0.887237	0.158352	0.0796318	0.119706	0.818893	-0.317805	0.379092	0.722352
Q01968-2;Q01968;A0A2R8YG38;A0A2R8YCN4	Q01968-2;Q01968;A0A2R8YG38;A0A2R8YCN4	Inositol polyphosphate 5-phosphatase OCRL-1	OCRL	1.58248	3.47237	0.0012327	0.817247	2.16595	0.010864	-0.0813286	0.460432	0.670048
A0A087WVZ9;P19388;A0A087WWX0;A0A0A0MQR7;A0A087WVN5	A0A087WVZ9;P19388;A0A087WWX0;A0A0A0MQR7	DNA-directed RNA polymerases I, II, and III subunit RPABC1	POLR2E	1.43823	1.22425	0.0784103	0.231171	0.322987	0.530367	0.597696	0.40547	0.708277
P62266;D6RD47;D6RDJ2;D6RIX0;D6R9I7	P62266;D6RD47;D6RDJ2;D6RIX0;D6R9I7	40S ribosomal protein S23	RPS23	-0.311168	0.180461	0.729443	0.924875	2.30056	0.00818809	-1.0886	1.12942	0.332042
P32322-2;P32322;P32322-3;J3KQ22;E2QRB3;J3QL24;J3QR88;J3QLK9;J3QL23;J3QL32;J3QKT4;J3KTA8;J3QKT3;J3QRZ0	P32322-2;P32322;P32322-3;J3KQ22;E2QRB3;J3QL24;J3QR88;J3QLK9;J3QL23;J3QL32;J3QKT4	Pyrroline-5-carboxylate reductase 1, mitochondrial;Pyrroline-5-carboxylate reductase	PYCR1	-0.252385	0.154472	0.770243	1.01255	2.72355	0.0035	-1.29291	1.71554	0.17547
P63244;D6RAU2;D6RHH4;E9PD14;D6RFZ9;D6RFX4;D6REE5;D6R9Z1;D6RAC2;J3KPE3;D6R9L0;D6R909;D6RBD0;D6RGK8;H0YAF8;H0Y8W2;H0YAM7;D6RF23;D6RHJ5;H0Y9P0;D6RDI0	P63244;D6RAU2;D6RHH4;E9PD14;D6RFZ9;D6RFX4;D6REE5;D6R9Z1;D6RAC2;J3KPE3;D6R9L0;D6R909;D6RBD0;D6RGK8;H0YAF8;H0Y8W2	Guanine nucleotide-binding protein subunit beta-2-like 1;Guanine nucleotide-binding protein subunit beta-2-like 1, N-terminally processed	GNB2L1	2.19307	1.73118	0.0290726	1.03347	3.36046	0.00104433	-0.184531	0.283879	0.788079
Q13148;A0A087WX29;Q13148-4;A0A087WYY0;A0A087X260;G3V162;B1AKP7;K7EN94;A0A0A0N0M3;A0A087WV68;K7EJM5;A0A087WXQ5;A0A087WXV3;A0A087WX67;A0A087WW61;K7EL26;A0A087WZC9;A0A087WYE7;A0A087WTZ4	Q13148;A0A087WX29;Q13148-4;A0A087WYY0;A0A087X260;G3V162;B1AKP7;K7EN94;A0A0A0N0M3;A0A087WV68;K7EJM5;A0A087WXQ5;A0A087WXV3;A0A087WX67;A0A087WW61	TAR DNA-binding protein 43	TARDBP	1.64101	1.42616	0.0537681	1.59595	1.04384	0.106574	0.0876904	0.0361511	0.973986
A0A7I2V594;O95299;E7ESZ7;A0A087WXC5;A0A7I2YQU0;O95299-2;A0A7I2V327;A0A7I2V4N8;A0A7I2V2N6;H7C2X4;H7C1Y7;A0A7I2V5B2;A0A7I2V5U7;A0A7I2V419;A0A7I2V2X3;A0A7I2V458;A0A7I2V2W9;A0A7I2V438;A0A7I2V5L0;A0A7I2V3H5;A0A7I2V2I6;C9J6X0;A0A7I2V2F6;A0A7I2V3D4;Q8N1B9	A0A7I2V594;O95299;E7ESZ7;A0A087WXC5;A0A7I2YQU0;O95299-2;A0A7I2V327;A0A7I2V4N8;A0A7I2V2N6;H7C2X4;H7C1Y7;A0A7I2V5B2;A0A7I2V5U7;A0A7I2V419;A0A7I2V2X3;A0A7I2V458;A0A7I2V2W9;A0A7I2V438;A0A7I2V5L0;A0A7I2V3H5	NADH dehydrogenase [ubiquinone] 1 alpha subcomplex subunit 10, mitochondrial	NDUFA10	-0.166331	0.126883	0.816039	1.16536	1.26038	0.0664939	-1.26762	1.88764	0.15581
A0A0D9SEW3;A0A087WXF8;Q9NP64-2;Q9NP64-3;Q9NP64;A0A087WYV3;A0A087WXU5;A0A087WYF0	A0A0D9SEW3;A0A087WXF8;Q9NP64-2;Q9NP64-3;Q9NP64;A0A087WYV3;A0A087WXU5	Nucleolar protein of 40 kDa	ZCCHC17	-3.28196	2.84444	0.00485437	0.480342	0.15182	0.773062	-2.61923	1.65728	0.191318
J3KND3;G8JLA2	J3KND3;G8JLA2		MYL6	1.20067	2.72889	0.00576577	1.05381	2.57394	0.00475261	-0.342442	0.527692	0.625806
A0A286YF22;O43175;A0A2C9F2M7;A0A286YFA2;A0A286YFM8;A0A286YFL2;A0A286YER3;A0A286YFC8;A0A286YFB2;A0A286YF34;A0A286YFF3;A0A286YFK5;A0A286YF78;A0A286YFE1	A0A286YF22;O43175;A0A2C9F2M7;A0A286YFA2;A0A286YFM8;A0A286YFL2	D-3-phosphoglycerate dehydrogenase	PHGDH	0.808235	0.855082	0.168459	1.08058	2.11787	0.0117067	-0.775524	1.43059	0.243537
P14618;P14618-3;B4DNK4;H3BQ34;H3BT25;H3BUW1;H3BTJ2;H3BU13;H3BN34;H3BQZ3	P14618;P14618-3;B4DNK4;H3BQ34	Pyruvate kinase PKM;Pyruvate kinase	PKM	1.00027	2.68784	0.00599111	1.1088	3.17692	0.00170642	-0.207927	0.745342	0.515776
O94925-3;O94925;O94925-2;B8ZZC5;H7BZD1;B8ZZA8	O94925-3;O94925	Glutaminase kidney isoform, mitochondrial	GLS	0.529224	0.449704	0.399847	1.13303	2.22776	0.00974233	-0.377503	0.329888	0.747851
A0A087WYB4;Q9UJZ1-2;Q9UJZ1;F2Z2I8	A0A087WYB4;Q9UJZ1-2;Q9UJZ1	Stomatin-like protein 2, mitochondrial	STOML2	0.0107685	0.00760813	0.985043	0.271056	0.31786	0.537346	-0.26665	0.240102	0.82277
A0A087WYC1;P34932;A0A087WTS8;P34932-2	A0A087WYC1;P34932;A0A087WTS8	Heat shock 70 kDa protein 4	HSPA4	-2.2647	1.73131	0.0291541	-0.337107	0.138078	0.791165	-1.21397	0.680751	0.555594
P35249;C9JZI1;P35249-2;C9J8M3;C9JXZ7;C9JGY5;F8WE44;H7C1P0	P35249;C9JZI1;P35249-2;C9J8M3	Replication factor C subunit 4	RFC4	2.02604	2.26627	0.0102254	1.15157	2.25401	0.00916409	0.143177	0.149184	0.89381
Q9Y696	Q9Y696	Chloride intracellular channel protein 4	CLIC4	0.359461	0.59031	0.290503	1.17933	2.70293	0.00349091	-0.504327	0.911617	0.413328
P06730;P06730-2;D6RBW1;P06730-3;D6RFJ3	P06730;P06730-2;D6RBW1;P06730-3	Eukaryotic translation initiation factor 4E	EIF4E	0.834003	1.77082	0.0269456	1.18477	3.11224	0.001869	-0.222498	0.593017	0.606172
A0A087WYT3;Q15185-3;Q15185-4;Q15185;B4DDC6;Q15185-2	A0A087WYT3;Q15185-3;Q15185-4;Q15185;B4DDC6;Q15185-2	Prostaglandin E synthase 3	PTGES3	3.85959	5.79757	0	1.30686	0.485076	0.356861	3.36901	1.55183	0.212078
O75439;G3V0E4;F8WAZ6;F8WEA6;F8WBE1	O75439;G3V0E4	Mitochondrial-processing peptidase subunit beta	PMPCB	0.785032	0.821901	0.178449	1.18755	3.86796	0.000545455	-0.354576	0.337905	0.74169
P60842;P60842-2;J3KT12;J3QS69;J3KTB5;J3KSZ0;Q14240-2;Q14240;E7EQG2;J3QL43;J3QR64;J3KTN0;J3QLN6;J3QKZ9;J3KS25;J3KSN7;J3QL52;J3KT04;E7EMV8;J3KS93;F8WE11;E9PBH4;J3QQP0	P60842;P60842-2;J3KT12;J3QS69;J3KTB5;J3KSZ0	Eukaryotic initiation factor 4A-I	EIF4A1	0.929898	1.04903	0.112496	1.20173	2.6793	0.00374101	-0.352626	0.433067	0.689385
A0A087X0X3;P52272-2;P52272;M0QZM1;M0R019;M0R2T0;M0R2I7;M0QYQ7;M0R0N3;M0R0Y6;M0QY96;M0QYL3	A0A087X0X3;P52272-2;P52272;M0QZM1	Heterogeneous nuclear ribonucleoprotein M	HNRNPM	1.11761	1.43542	0.0526602	0.707916	0.897678	0.144034	-0.157397	0.223978	0.837447
O00488;A9J4F5	O00488	Zinc finger protein 593	ZNF593	0.351379	0.268648	0.602103	1.20511	2.3315	0.00754286	-0.704887	0.633898	0.58409
Q04206;Q04206-3;Q04206-2;A0A087X0W8;E9PKH5;Q2TAM5;Q04206-4;E9PQS6;A0A087WVP0;E9PKV4;E9PI38;E9PMD5;E9PM47;E9PNV4;E9PN69;E9PRX2;E9PJR1;E9PNK5;E9PJZ9	Q04206;Q04206-3;Q04206-2;A0A087X0W8;E9PKH5;Q2TAM5;Q04206-4;E9PQS6;A0A087WVP0;E9PKV4;E9PI38	Transcription factor p65	RELA	1.42186	1.71118	0.0300831	1.26129	3.00029	0.002	0.0367073	0.0268671	0.981948
A0A7I2V4Y9;Q13561;Q13561-3;Q13561-2;A8K8J9;A0A7I2V4H4;H0YI98;F8W1I6;F8VW18;A0A7I2V390;H0YHL1;F8VRV7;A0A7I2V5R4	A0A7I2V4Y9;Q13561;Q13561-3;Q13561-2;A8K8J9;A0A7I2V4H4;H0YI98;F8W1I6;F8VW18;A0A7I2V390	Dynactin subunit 2	DCTN2	0.270583	0.182555	0.726644	1.31194	2.58577	0.0046993	-0.583357	0.732546	0.520436
P30566;A0A7P0T9A7;A0A7P0Z472;A0A096LNY6;A0A0A6YY92;A0A1B0GTJ7;A0A1B0GWJ0;A0A7P0T8E4;A0A096LNY5;A0A1B0GTG9;A0A1B0GWF8;P30566-2;A0A096LPA2;A0A096LP92;A0A096LNY4;A0A096LP72;A0A1W2PRX2;B4DEP1	P30566;A0A7P0T9A7;A0A7P0Z472;A0A096LNY6;A0A0A6YY92;A0A1B0GTJ7;A0A1B0GWJ0;A0A7P0T8E4;A0A096LNY5;A0A1B0GTG9;A0A1B0GWF8;P30566-2	Adenylosuccinate lyase	ADSL	1.23052	1.18688	0.0840084	1.14162	1.37911	0.0514103	-0.176808	0.121453	0.913479
Q9BY42;A0A0A0MQR2;A2A2L5	Q9BY42;A0A0A0MQR2;A2A2L5	Protein RTF2 homolog	RTFDC1	-0.90635	1.18001	0.0852693	-0.0193844	0.0187399	0.978961	-0.392755	0.477754	0.663365
Q96KR1;H0Y8W1	Q96KR1	Zinc finger RNA-binding protein	ZFR	1.40909	2.56183	0.00662903	1.32389	2.1209	0.0115647	0.202703	0.960101	0.392238
P43378;A0A0A0MR09;H3BQT6	P43378;A0A0A0MR09;H3BQT6	Tyrosine-protein phosphatase non-receptor type 9;Protein-tyrosine-phosphatase	PTPN9	-0.229475	0.231656	0.658962	-0.7857	1.27538	0.0640163	0.0759068	0.0777614	0.947448
A0A0B4J1W3;Q9BXJ9;Q9BXJ9-4;Q6N069-5;Q6N069-4;Q6N069-3;Q6N069-2;Q6N069	A0A0B4J1W3;Q9BXJ9;Q9BXJ9-4	N-alpha-acetyltransferase 15, NatA auxiliary subunit	NAA15	1.16239	1.88796	0.0213333	1.38976	3.9626	0.000435374	-0.489447	1.42228	0.242516
A0A0A0MRG2;E9PG40;P05067-10;P05067-3;P05067-4;P05067-5;P05067-6;P05067-7;P05067-11;P05067-8;P05067-9;P05067;H7C0V9;H7C2L2	A0A0A0MRG2;E9PG40;P05067-10;P05067-3;P05067-4;P05067-5;P05067-6;P05067-7;P05067-11;P05067-8;P05067-9;P05067;H7C0V9	Amyloid beta A4 protein;N-APP;Soluble APP-alpha;Soluble APP-beta;C99;Beta-amyloid protein 42;Beta-amyloid protein 40;C83;P3(42);P3(40);C80;Gamma-secretase C-terminal fragment 59;Gamma-secretase C-terminal fragment 57;Gamma-secretase C-terminal fragment 50;C31	APP	0.317006	0.208601	0.690978	-0.68437	0.354676	0.490064	0.531337	0.303071	0.778816
O75874;C9JJE5;C9JLU6;C9J4N6	O75874;C9JJE5;C9JLU6;C9J4N6	Isocitrate dehydrogenase [NADP] cytoplasmic	IDH1	2.08413	2.23394	0.0106298	1.3953	2.88546	0.00270356	1.22386	2.98619	0.0326
P52907;A0A0D9SET8	P52907	F-actin-capping protein subunit alpha-1	CAPZA1	1.21487	1.09584	0.101514	1.39921	2.44393	0.00625503	0.634795	0.988878	0.377736
A0A0A0MS07;A0A0A0MS08;P01857;A0A4W9A917;A0A286YEY4;A0A286YFJ8;A0A286YES1;P01859;P01861;P01860	A0A0A0MS07;A0A0A0MS08;P01857	Ig gamma-1 chain C region	IGHG1	3.89973	4.8106	0.000246914	-1.75538	0.929877	0.133179	4.4272	5.38094	0
A0A0A0MSI0;Q06830;A0A0A0MRQ5;H7C3T4;Q13162	A0A0A0MSI0;Q06830	Peroxiredoxin-1	PRDX1	0.946398	1.14619	0.0913361	1.25786	0.568124	0.295193	0.605426	0.609936	0.605569
A0A0A0MSJ9;Q15283-2;Q15283;D6RBA9	A0A0A0MSJ9;Q15283-2;Q15283	Ras GTPase-activating protein 2	RASA2	0	NaN	1	0.936693	1.28629	0.0624508	-1.63843	2.49182	0.0605714
A0A087X2I1;P62333;H0YJS8;H0YJC0;H0YJX2	A0A087X2I1;P62333;H0YJS8;H0YJC0	26S protease regulatory subunit 10B	PSMC6	0.999857	1.25657	0.0745495	1.42705	3.44814	0.000891192	-0.215028	0.349923	0.734119
A0A0A0MSW3;A0A494C1F2;P35658-2;P35658-4;P35658;P35658-3;P35658-5;E9PKD2;B7ZAV2;H0Y837;A0A494BZU9	A0A0A0MSW3;A0A494C1F2;P35658-2;P35658-4;P35658;P35658-3;P35658-5;E9PKD2;B7ZAV2;H0Y837	Nuclear pore complex protein Nup214	NUP214	-0.178159	0.174104	0.738383	-0.185372	0.113474	0.825759	0.71213	0.515422	0.630725
A0A7P0TBB1;A0A7P0TA76;O95573;A0A7P0T8L6;A0A7P0TB52;H7BYZ7;A0A7P0T905;A0A7P0TBL9;F5GWH2	A0A7P0TBB1;A0A7P0TA76;O95573;A0A7P0T8L6;A0A7P0TB52	Long-chain-fatty-acid--CoA ligase 3	ACSL3	2.34888	4.12398	0.000290909	1.44235	2.04019	0.0135954	-0.064056	0.0696771	0.953031
F8WDD7;F8WCF6;A0A0A6YYG9;P59998;P59998-2;H7C0A3;P59998-3;F8WDW3;F8WE39	F8WDD7;F8WCF6;A0A0A6YYG9;P59998;P59998-2;H7C0A3;P59998-3	Actin-related protein 2/3 complex subunit 4	ARPC4	1.81789	2.60076	0.00635593	1.20586	0.744863	0.201823	0.400022	0.229993	0.83084
G3V198;Q12769;E9PR16;E9PSI3;Q12769-2;Q12769-3	G3V198;Q12769;E9PR16	Nuclear pore complex protein Nup160	NUP160	1.28831	1.0175	0.119344	1.45386	2.01697	0.0146398	-0.398537	0.219561	0.845058
P25786;P25786-2;F5GX11;B4DEV8	P25786;P25786-2;F5GX11	Proteasome subunit alpha type-1	PSMA1	0.450626	0.43546	0.413472	1.46132	4.08284	0.000289855	-0.84244	0.927549	0.403552
P0CG48;F5GXK7;J3QKN0;F5H388;B4DV12;F5H265;Q5PY61;F5H2Z3;F5GYU3;F5H6Q2;Q96C32;J3QTR3;J3QS39;P62979;P62987;P0CG47;F5H747;M0R1V7;J3QSA3;A0A2R8Y422;F5GZ39;M0R1M6;M0R2S1	P0CG48;F5GXK7;J3QKN0;F5H388;B4DV12;F5H265;Q5PY61;F5H2Z3;F5GYU3;F5H6Q2;Q96C32;J3QTR3;J3QS39;P62979;P62987;P0CG47;F5H747;M0R1V7;J3QSA3;A0A2R8Y422;F5GZ39;M0R1M6;M0R2S1	Polyubiquitin-C;Ubiquitin;Ubiquitin-40S ribosomal protein S27a;Ubiquitin;40S ribosomal protein S27a;Ubiquitin-60S ribosomal protein L40;Ubiquitin;60S ribosomal protein L40;Polyubiquitin-B;Ubiquitin	UBC	1.80355	3.59646	0.00106122	1.48765	2.84065	0.00295785	0.0330219	0.0390725	0.972885
C9J9K3;A0A0C4DG17;P08865;F8WD59	C9J9K3;A0A0C4DG17;P08865;F8WD59	40S ribosomal protein SA	RPSA	3.07852	2.49992	0.00701176	1.51982	2.84556	0.00296525	0.456495	1.06658	0.345704
A0A0C4DFV9;Q01105-3;Q01105-4;Q01105-2;Q01105;P0DME0	A0A0C4DFV9;Q01105-3;Q01105-4;Q01105-2;Q01105;P0DME0	Protein SET;Protein SETSIP	SET	0.0956825	0.0481126	0.919799	0.379864	0.291691	0.572598	-0.338957	0.16878	0.881988
Q8TAT6;Q8TAT6-2;I3L283;A0A0D9SFI9;I3L4U9;I3L3I1	Q8TAT6;Q8TAT6-2	Nuclear protein localization protein 4 homolog	NPLOC4	1.40287	1.13419	0.0935642	1.53603	4.47792	0.000107143	-0.335104	0.207778	0.853538
H0YNH8;Q9BZF9-2;Q9BZF9;F5H2B9;H0YN48;H0YMI1	H0YNH8;Q9BZF9-2;Q9BZF9;F5H2B9	Uveal autoantigen with coiled-coil domains and ankyrin repeats	UACA	0.191858	0.123618	0.81932	1.54257	2.98524	0.00206612	-0.820142	0.632418	0.581975
H3BQZ7;Q1KMD3	H3BQZ7;Q1KMD3	Heterogeneous nuclear ribonucleoprotein U-like protein 2	HNRNPUL2-BSCL2	1.16176	0.949303	0.138131	1.55268	2.79042	0.00318216	-0.20741	0.132041	0.911882
A0A0G2JIW1;P0DMV9;P0DMV8;P0DMV8-2;V9GZ37	A0A0G2JIW1;P0DMV9;P0DMV8;P0DMV8-2;V9GZ37	Heat shock 70 kDa protein 1B;Heat shock 70 kDa protein 1A	HSPA1B	0.12615	0.136327	0.799978	0.50983	0.361715	0.481059	-0.0351933	0.0372285	0.973297
B7Z683;A0A0G2JQ41;A0A1C7CYZ0;Q12979-4;Q12979-2;Q12979;I3L1U8;Q12979-3;I3L379;I3NI05	B7Z683;A0A0G2JQ41;A0A1C7CYZ0;Q12979-4;Q12979-2;Q12979	Active breakpoint cluster region-related protein	ABR	0.201064	0.126162	0.816725	0.263	0.16998	0.747733	0.256089	0.138468	0.903661
C9J2C4;A0A0J9YX62;O75190-2;O75190-3;O75190;C9JB42;C9JDR7;C9JDX6;F8WCZ4;C9J2P2;E9PH18;C9JN01;Q8WWF6;Q8NHS0;O75190-4	C9J2C4;A0A0J9YX62;O75190-2;O75190-3;O75190;C9JB42;C9JDR7;C9JDX6;F8WCZ4;C9J2P2;E9PH18	DnaJ homolog subfamily B member 6	DNAJB6	-0.342808	0.30779	0.554309	-0.334749	0.540095	0.312594	-0.624957	0.955319	0.394425
P17987;E7EQR6;E7ERF2;F5H282;F5H136;F5GZ03;F5H676;F5H726;F5GZI8;F5GYL4;F5H7Y1	P17987;E7EQR6;E7ERF2;F5H282	T-complex protein 1 subunit alpha	TCP1	2.17146	2.88221	0.00467662	1.55775	3.5916	0.00079096	0.0820686	0.372483	0.727552
C9JVA8;A0A1B0GU38;P50452-2;P50452;C9JTJ8;H7BXK7	C9JVA8;A0A1B0GU38;P50452-2;P50452;C9JTJ8;H7BXK7	Serpin B8	SERPINB8	0.206463	0.580844	0.296529	-0.885397	0.73925	0.203691	0.917809	0.950094	0.398416
A0A1B0GUA3;Q96EK5;A0A6Q8PGG2;A0A6Q8PHL8;A0A6Q8PH45;A0A1B0GUH6;A0A6Q8PH08;A0A1B0GTE6;A0A1B0GW21;A0A0D9SFK7;A0A1B0GTX3;A0A1B0GU96;A0A6Q8PHE6;A0A1B0GTE2;A0A1B0GVY9	A0A1B0GUA3;Q96EK5;A0A6Q8PGG2;A0A6Q8PHL8;A0A6Q8PH45;A0A1B0GUH6	KIF1-binding protein	KIAA1279	1.25802	1.80684	0.0254767	0.765484	0.59576	0.276472	0.589674	0.44599	0.680308
A0A2R8YHB3;A0A1B0GUB2;A0A3B3IRP5;Q6P1J9;A0A2R8Y640	A0A2R8YHB3;A0A1B0GUB2;A0A3B3IRP5;Q6P1J9	Parafibromin	CDC73	0.260617	0.246388	0.634815	0.349103	0.636564	0.254254	-0.300548	0.409888	0.705367
F8W787;A0A1B0GW44;A0A1B0GV23;A0A1B0GVD5;A0A1B0GWE8;C9JH19;P07339;A0A1B0GVP3;H7C469;A0A1B0GU92;A0A1B0GU03;F8WD96	F8W787;A0A1B0GW44;A0A1B0GV23;A0A1B0GVD5;A0A1B0GWE8;C9JH19;P07339;A0A1B0GVP3;H7C469;A0A1B0GU92;A0A1B0GU03;F8WD96	Cathepsin D;Cathepsin D light chain;Cathepsin D heavy chain	CTSD	0.158621	0.05413	0.91542	-1.11859	0.290787	0.572879	0.443063	0.14361	0.900226
A0A0D9SES8;H0YL70;H0YKN8;H0YNT2;Q04726-2;Q04726-3;Q04726-6;Q04726-7;Q04726-4;Q04726;H0YKT5;Q04726-5;H0YNI7;H0YLI3;K7EMK7;Q04727;H0YKH0;H0YLW9;Q04727-4;Q04725;Q04727-2;Q04725-2;Q04727-3	A0A0D9SES8;H0YL70;H0YKN8;H0YNT2;Q04726-2;Q04726-3;Q04726-6;Q04726-7;Q04726-4;Q04726;H0YKT5;Q04726-5;H0YNI7;H0YLI3;K7EMK7;Q04727;H0YKH0;H0YLW9;Q04727-4;Q04725;Q04727-2;Q04725-2;Q04727-3	Transducin-like enhancer protein 3;Transducin-like enhancer protein 4;Transducin-like enhancer protein 2	TLE3	2.25047	4.07578	0.000283186	1.56685	2.36069	0.00721036	0.479877	1.6842	0.18069
A0A494C0S8;A0A1B0GVN9;A0A494C0Q8;A0A494C085;P06132;H0Y5R6;Q5T446;A0A494BZY8;A0A1B0GVZ4;A0A494C1D8	A0A494C0S8;A0A1B0GVN9;A0A494C0Q8;A0A494C085;P06132;H0Y5R6;Q5T446;A0A494BZY8;A0A1B0GVZ4	Uroporphyrinogen decarboxylase	UROD	0.0773876	0.0460772	0.923527	1.16118	0.779486	0.186323	-0.869607	0.523939	0.625307
A0A1C7CYX9;Q16555;Q16555-2;E5RFU4	A0A1C7CYX9;Q16555;Q16555-2	Dihydropyrimidinase-related protein 2	DPYSL2	0.478503	0.236438	0.651991	0.00964775	0.0067387	0.993149	0.1033	0.0734102	0.950332
O75436;S4R3Q6;O75436-2;S4R2Y3	O75436;S4R3Q6;O75436-2	Vacuolar protein sorting-associated protein 26A	VPS26A	1.62981	3.47171	0.001225	1.57165	3.10085	0.00185281	-0.130236	0.181217	0.8728
P61978-3;P61978;P61978-2;Q5T6W2;S4R457;S4R359	P61978-3;P61978;P61978-2;Q5T6W2	Heterogeneous nuclear ribonucleoprotein K	HNRNPK	1.55165	2.64188	0.00623377	1.57403	3.3683	0.00104951	-0.200723	0.60716	0.608821
F5H2U8;F5H2A4;F5H6H0;P52926-3;P52926-6;P52926-4;P52926-5;P52926-2;P52926	F5H2U8;F5H2A4;F5H6H0;P52926-3;P52926-6;P52926-4;P52926-5;P52926-2;P52926	High mobility group protein HMGI-C	HMGA2	1.51444	1.19203	0.0832788	1.60862	2.47	0.00585034	0.175846	0.162813	0.887605
A0A286YEY1;P01876;A0A0G2JMB2;A0A286YEY5;P01877	A0A286YEY1;P01876;A0A0G2JMB2;A0A286YEY5;P01877	Ig alpha-1 chain C region;Ig alpha-2 chain C region	IGHA1	3.58277	3.36014	0.00152941	-0.986943	0.392707	0.447419	4.02184	4.15429	0.0148571
M0QZC5;P62280;M0R1H6;M0R1H5	M0QZC5;P62280	40S ribosomal protein S11	RPS11	3.11757	2.1465	0.0127645	1.61464	2.70348	0.00350365	-0.578153	1.02344	0.37
P27694;I3L4R8	P27694	Replication protein A 70 kDa DNA-binding subunit;Replication protein A 70 kDa DNA-binding subunit, N-terminally processed	RPA1	-0.164679	0.0980866	0.862209	1.61617	2.96062	0.0020898	-1.35176	1.46542	0.237298
P68400;Q8NEV1;E7EU96;A0A2R8YD58;A0A2R8YF43;A0A2R8Y5A0;A0A2R8YDY7;A0A2R8Y4H0;A0A2R8Y4D6;V9GYA2;A0A2R8YEW1;A0A2R8YDP2;A0A2R8YFU2;A0A2R8Y3W6;A0A2R8Y7T1;A0A2R8YCK2;A0A2R8YF47;V9GY80;A0A2R8YEL7;A0A2R8Y797;A0A087WY74;P68400-2;A0A2R8YCC9	P68400;Q8NEV1;E7EU96;A0A2R8YD58;A0A2R8YF43;A0A2R8Y5A0;A0A2R8YDY7;A0A2R8Y4H0;A0A2R8Y4D6;V9GYA2;A0A2R8YEW1;A0A2R8YDP2;A0A2R8YFU2	Casein kinase II subunit alpha;Casein kinase II subunit alpha 3	CSNK2A1	-0.363692	0.226598	0.665601	0.234241	0.228994	0.658162	-0.493289	0.442734	0.682232
Q99700;A0A5F9ZHH4;A0A5F9ZHW5;A0A5F9ZHX3;A0A2R8Y5A6;A0A2R8Y7E6;A0A5F9ZI57;V9GY86;F8WB06;F8VQP2;A0A2R8YDM9;A0A2R8Y7P6;F8W0B5;H0YH87;Q99700-5;Q99700-2;Q99700-4;F8VRK6;A0A5F9ZH85	Q99700;A0A5F9ZHH4;A0A5F9ZHW5;A0A5F9ZHX3;A0A2R8Y5A6;A0A2R8Y7E6;A0A5F9ZI57;V9GY86;F8WB06;F8VQP2;A0A2R8YDM9;A0A2R8Y7P6;F8W0B5;H0YH87;Q99700-5;Q99700-2;Q99700-4;F8VRK6;A0A5F9ZH85	Ataxin-2	ATXN2	-0.819059	1.27755	0.0712195	-0.253905	0.283629	0.582798	-0.0368736	0.0309023	0.97853
P61163;R4GMT0;A0A1B0GVS3	P61163;R4GMT0;A0A1B0GVS3	Alpha-centractin	ACTR1A	0.268118	0.145416	0.783855	1.6172	4.21022	0.000212121	-1.66105	1.48105	0.232577
Q14204;A0A7P0T9C4;A0A7P0TA13;A0A2R8Y5T0;A0A2R8Y706;A0A7P0T9R4;A0A7P0TAW9;A0A7P0T7V5;A0A7P0T916;A0A7P0T8N2;A0A7P0TBJ7;A0A7P0TAF3;A0A7P0TB75;A0A2R8Y6H2;A0A7P0T9K2;A0A7P0T9F1;A0A7P0T8W5;A0A2R8YFZ7;A0A7P0TAM4;A0A7P0T825;A0A7P0TB64;A0A7P0TAV5;A0A7P0T990;A0A7P0T942;A0A2R8YGC7;A0A7P0T9S3;A0A7P0T934;A0A7P0T9Y3;A0A7P0TBC9	Q14204;A0A7P0T9C4;A0A7P0TA13;A0A2R8Y5T0;A0A2R8Y706;A0A7P0T9R4;A0A7P0TAW9;A0A7P0T7V5;A0A7P0T916;A0A7P0T8N2;A0A7P0TBJ7;A0A7P0TAF3;A0A7P0TB75;A0A2R8Y6H2;A0A7P0T9K2;A0A7P0T9F1;A0A7P0T8W5;A0A2R8YFZ7;A0A7P0TAM4;A0A7P0T825;A0A7P0TB64;A0A7P0TAV5;A0A7P0T990	Cytoplasmic dynein 1 heavy chain 1	DYNC1H1	-0.0537144	0.0273218	0.955283	-0.258549	0.494499	0.349707	-0.637205	0.52848	0.625452
H0YJ34;Q96AC1;Q96AC1-3;Q96AC1-2;A0A0U1RRM8;G3V5R2;H0YJB6;G3V281;G3V3J0	H0YJ34;Q96AC1;Q96AC1-3;Q96AC1-2;A0A0U1RRM8	Fermitin family homolog 2	FERMT2	0.877594	0.814381	0.179865	1.61889	3.51081	0.000869565	-0.401487	0.357982	0.728712
P46777;A0A2R8Y6J3;Q5T7N0	P46777;A0A2R8Y6J3	60S ribosomal protein L5	RPL5	0.827843	0.856472	0.168383	0.849732	1.2551	0.0669113	-0.175812	0.138312	0.902971
A0A2R8Y6W8;P19447;H7C309;A0A2R8Y762;A0A2R8YES7;A0A2R8Y5L2	A0A2R8Y6W8;P19447	TFIIH basal transcription factor complex helicase XPB subunit	ERCC3	-0.422991	0.267751	0.602492	0.78523	0.554374	0.30299	-0.921402	0.49447	0.649308
Q9Y4B4;H0Y760	Q9Y4B4;H0Y760	Helicase ARIP4	RAD54L2	14.3502	6.65759	0	10.672	10.181	0	-0.267888	0.360883	0.731587
Q8NAP3;D6RBC4;A0A1B0GV48;D6R9I1;D6RJE1;D6RE69;D6RHD1;D6RAC4;D6RC86;D6RGK1;D6R9U6;D6R9J6	Q8NAP3;D6RBC4;A0A1B0GV48	Zinc finger and BTB domain-containing protein 38	ZBTB38	6.88331	8.17018	0	7.22386	9.50229	0	-0.410457	1.09139	0.353467
Q9Y2J2-2;Q9Y2J2-4;A0A0A0MRA8;A8K968;Q9Y2J2;A0A0J9YY18;Q9Y2J2-3;A0A0J9YW31;A0A1B0GTF8;A0A0J9YWS4;A0A0J9YWE1;A0A0J9YWN0;A0A0J9YW26;J3KS70;J3QRQ6;J3KT37;J3QR33;J3QKK4;J3KRD1;J3QKY2;J3QS83;J3QLU5;J3QS55	Q9Y2J2-2;Q9Y2J2-4;A0A0A0MRA8;A8K968;Q9Y2J2;A0A0J9YY18	Band 4.1-like protein 3;Band 4.1-like protein 3, N-terminally processed	EPB41L3	1.55772	3.1551	0.00273913	1.6305	4.92107	4.4e-05	0.108796	0.327124	0.751709
Q9BUF5;K7ESM5;K7EL29;K7ESQ3;K7EQT3;K7EJ64;K7ERA8;K7EJZ4;K7EN98;K7EPE5	Q9BUF5;K7ESM5	Tubulin beta-6 chain	TUBB6	3.86526	2.06797	0.0149835	1.64295	3.54028	0.000813187	-0.179582	0.190281	0.870981
A0A2R8YDE6;Q9UBN7;Q9UBN7-2;A6NDI8;A0A2R8Y758;H7C0Z9;A0A2R8Y5Z4;A0A2R8YD35;C9J172;Q9BRX7;A0A2R8Y4G2;E7EP63;E7ER52;A0A2R8Y559	A0A2R8YDE6;Q9UBN7;Q9UBN7-2	Histone deacetylase 6	HDAC6	0.161881	0.088102	0.873549	0.894737	0.556135	0.302244	-0.763263	0.341627	0.740545
P06744-2;P06744;A0A2U3TZU2;A0A0J9YXP8;K7EQ48;A0A2R8Y6C7;A0A0J9YYH3;A0A0J9YX90;K7EP41;K7EPY4;K7ERC6;A0A2R8YF08;K7ELR7;A0A0J9YYI8;K7EIL4;A0A0J9YXM3;K7ERK8;A0A0J9YXH9;K7ENA0	P06744-2;P06744;A0A2U3TZU2;A0A0J9YXP8;K7EQ48;A0A2R8Y6C7;A0A0J9YYH3;A0A0J9YX90	Glucose-6-phosphate isomerase	GPI	-0.800675	0.674425	0.243631	-0.183093	0.0958692	0.859667	-0.284552	0.155034	0.891011
Q96IF1;H0YJL9	Q96IF1	LIM domain-containing protein ajuba	AJUBA	1.06673	1.37622	0.058014	1.65495	3.6458	0.000818713	-0.274584	0.352235	0.735032
P31943;G8JLB6;E9PCY7;D6RBM0;D6RIU0;D6R9T0;D6RIH9;D6RJ04;D6RDU3;D6RFM3;D6RIT2;D6RAM1;E7EQJ0;E7EN40;E5RGV0;D6RDL0;H0YB39;E5RGH4;H0YBG7;H0YBD7;D6RF17;D6R9D3;H0YAQ2;E5RJ94	P31943;G8JLB6;E9PCY7;D6RBM0;D6RIU0;D6R9T0;D6RIH9;D6RJ04;D6RDU3;D6RFM3;D6RIT2;D6RAM1;E7EQJ0;E7EN40	Heterogeneous nuclear ribonucleoprotein H;Heterogeneous nuclear ribonucleoprotein H, N-terminally processed	HNRNPH1	1.53079	1.38555	0.0574717	1.65828	3.75195	0.000678788	-0.643877	0.88154	0.438695
A0A3B3IT47;Q9Y2I8;Q9Y2I8-2;C9JGR9;E7EQ49;A0A087WTQ2;Q9Y2I8-3	A0A3B3IT47;Q9Y2I8;Q9Y2I8-2;C9JGR9;E7EQ49;A0A087WTQ2;Q9Y2I8-3	WD repeat-containing protein 37	WDR37	0	NaN	1	-0.124651	0.0716637	0.901257	-0.911959	1.08512	0.349627
E9PN17;A0A3B3ITX4;O75964;A0A3B3IRW3	E9PN17;A0A3B3ITX4;O75964	ATP synthase subunit g, mitochondrial	ATP5L	0.780672	1.31365	0.0659142	-0.210737	0.118153	0.819516	1.09351	0.965807	0.389536
P28074;P28074-3;H0YJM8;P28074-2	P28074;P28074-3	Proteasome subunit beta type-5	PSMB5	1.09952	1.84998	0.0228941	1.66395	2.16118	0.0109429	-0.375975	1.29657	0.286932
Q9H9B4;D6RFI0;D6RDG7;S4R2X2;D6RAE9	Q9H9B4	Sideroflexin-1	SFXN1	0.943684	1.44834	0.0511415	1.66655	2.62363	0.00439576	-0.564265	0.574711	0.612098
H0Y993;A0A494C028;P35659;H0Y8X0;B4DFG0;P35659-2;D6RDA2;A0A494C198;D6R9L5	H0Y993;A0A494C028;P35659;H0Y8X0;B4DFG0;P35659-2;D6RDA2;A0A494C198	Protein DEK	DEK	-0.247922	0.0991658	0.860764	-0.133781	0.0483455	0.938398	-1.2409	1.12567	0.333472
A0A494C0J7;Q08188	A0A494C0J7;Q08188	Protein-glutamine gamma-glutamyltransferase E;Protein-glutamine gamma-glutamyltransferase E 50 kDa catalytic chain;Protein-glutamine gamma-glutamyltransferase E 27 kDa non-catalytic chain	TGM3	1.02529	1.63025	0.036	-0.18186	0.315699	0.540096	1.11278	1.8189	0.153135
K7EP07;K7EK42;A0A494C0X0;Q99426-2;Q99426;K7EL99	K7EP07;K7EK42;A0A494C0X0;Q99426-2;Q99426	Tubulin-folding cofactor B	TBCB	1.632	2.306	0.00988406	1.66926	3.49872	0.000864865	-0.255142	0.283628	0.785268
E9PIN3;Q9UBU9-2;Q9UBU9;B4E227;E9PQA4;E9PLA7	E9PIN3;Q9UBU9-2;Q9UBU9;B4E227	Nuclear RNA export factor 1	NXF1	-0.05625	0.0298137	0.952258	1.67239	3.60921	0.0008	-0.597482	0.634966	0.58408
B4DR61;P61619;H7C1Q9;C9JXC6;H7C069;A6NK38;F2Z2C7;A6NIF9;C9JJV4;F8W776;Q8TC24;P61619-3;Q9H9S3-2;Q9H9S3-3;Q9H9S3	B4DR61;P61619;H7C1Q9;C9JXC6;H7C069;A6NK38;F2Z2C7;A6NIF9;C9JJV4;F8W776;Q8TC24;P61619-3;Q9H9S3-2;Q9H9S3-3;Q9H9S3	Protein transport protein Sec61 subunit alpha isoform 1;Protein transport protein Sec61 subunit alpha isoform 2	SEC61A1	2.24111	1.7436	0.0284294	1.68333	2.36629	0.00716612	-0.217641	0.118426	0.916466
P35250;P35250-2;A0A087WVY3;H7C5P4;H7C5S7;H7C5P1;H7C5Q7;F8WC37;H7C5A0;H7C5G4	P35250;P35250-2;A0A087WVY3	Replication factor C subunit 2	RFC2	2.30092	3.33955	0.00182659	1.68921	4.24901	0.000217054	0.27094	0.27988	0.787433
A0A499FI48;P13667	A0A499FI48;P13667	Protein disulfide-isomerase A4	PDIA4	-1.91789	1.93232	0.019633	-1.20207	0.912987	0.138523	-0.574211	0.383939	0.720894
A0A499FJS7;O14920-4;O14920-2;O14920;A0A7I2V4L0;A0A7P0NCV2;E5RGW5;A0A7P0SVL5;G3V105;O14920-3	A0A499FJS7;O14920-4;O14920-2;O14920	Inhibitor of nuclear factor kappa-B kinase subunit beta	IKBKB	-0.0569305	0.0576621	0.912236	0	NaN	1	1.06072	1.23271	0.294204
Q15654;H7BZE2	Q15654	Thyroid receptor-interacting protein 6	TRIP6	2.36107	4.43008	0.000336842	1.69334	4.88907	4.3e-05	0.213313	0.444141	0.682233
A0A590UK44;A0A590UJW8;A0A590UJQ1;Q96J02-3;Q96J02-2;Q96J02;A0A590UK95	A0A590UK44;A0A590UJW8;A0A590UJQ1;Q96J02-3;Q96J02-2;Q96J02;A0A590UK95	E3 ubiquitin-protein ligase Itchy homolog	ITCH	0	NaN	1	0.0186428	0.0170047	0.979931	-0.623986	0.619221	0.595093
A0A5F9ZHM4;P07195;A0A3B3IS95;A8MW50;F5H793;C9J7H8	A0A5F9ZHM4;P07195;A0A3B3IS95;A8MW50	L-lactate dehydrogenase B chain;L-lactate dehydrogenase	LDHB	-0.60262	0.219162	0.67628	0.320224	0.195928	0.708725	-0.510128	0.426175	0.692765
P16615-5;P16615-2;P16615-3;P16615;P16615-4;H7C5W9;O14983-2;O14983;O14983-3;H3BVB2;A0A0C4DH86;J3QSY6	P16615-5;P16615-2;P16615-3;P16615;P16615-4;H7C5W9	Sarcoplasmic/endoplasmic reticulum calcium ATPase 2	ATP2A2	2.67875	2.33519	0.00937226	1.70629	2.56032	0.00477509	-0.0348637	0.0926808	0.94341
A0A087WXM6;J3QQT2;J3KRX5;A0A0A6YYL6;P18621;P18621-3;J3KRB3;A0A087WWH0;J3QS96;J3QLC8;A0A0A0MRF8;P18621-2;A0A087WY81;J3KSJ0	A0A087WXM6;J3QQT2;J3KRX5;A0A0A6YYL6;P18621;P18621-3;J3KRB3;A0A087WWH0;J3QS96;J3QLC8;A0A0A0MRF8;P18621-2;A0A087WY81	60S ribosomal protein L17	RPL17	2.65447	3.52645	0.00112752	1.71467	2.40612	0.0067907	-0.104724	0.159179	0.886469
A0A087X2G1;A0A087WZ71;A0A7I2V430;A0A7I2V2M5;A0A7I2V4F0;Q92499-3;Q92499-2;Q92499;A0A7I2V4J3;A0A7I2YQ77;A0A7I2V421;A0A7I2V5X8	A0A087X2G1;A0A087WZ71;A0A7I2V430;A0A7I2V2M5;A0A7I2V4F0;Q92499-3;Q92499-2;Q92499;A0A7I2V4J3;A0A7I2YQ77	ATP-dependent RNA helicase DDX1	DDX1	1.56441	1.16202	0.0879753	1.71788	2.65425	0.004	-0.980758	0.649494	0.585621
Q9H2P0;A0A669KBJ7;A0A2R8Y6X0	Q9H2P0;A0A669KBJ7;A0A2R8Y6X0	Activity-dependent neuroprotector homeobox protein	ADNP	1.27247	1.97058	0.0175826	1.20637	0.976673	0.121664	0.42258	0.299998	0.779169
Q99615;A0A6I8PU89;Q99615-2;A0A6I8PU73;A0A6I8PUD4;A0A6I8PS32;A0A6I8PIK4;A0A6I8PR89;A0A6I8PRZ0;A0A6I8PLE7;A0A6I8PUC2;K7ER44;K7EIH8;K7EPP7;K7EK03;K7EJE9;K7ESP1;K7ELJ8;K7EJV7;K7EN19;K7EJL5;A0A6I8PR93	Q99615;A0A6I8PU89;Q99615-2;A0A6I8PU73;A0A6I8PUD4;A0A6I8PS32;A0A6I8PIK4;A0A6I8PR89;A0A6I8PRZ0;A0A6I8PLE7;A0A6I8PUC2;K7ER44;K7EIH8;K7EPP7;K7EK03	DnaJ homolog subfamily C member 7	DNAJC7	0.313552	0.118206	0.826924	1.45533	1.20933	0.0743794	-0.448982	0.159996	0.886198
P26641;P26641-2	P26641;P26641-2	Elongation factor 1-gamma	EEF1G	0.734206	0.79959	0.185182	1.7326	3.16709	0.00168326	-0.558003	0.746296	0.515965
O95163;A0A6Q8PHC9;A0A6Q8PHF4;A0A6Q8PFH9;A0A6Q8PG86;A0A6Q8PEX6;A0A6Q8PFB7;A0A6Q8PHI5;A0A6Q8PH48;A0A6Q8PF66;A0A6Q8PGW3;F5H2T0;A0A6Q8PFN8;A0A6Q8PHA0;A0A6Q8PGR0;A0A6Q8PF69;A0A6Q8PFC8;A0A6Q8PGA6;A0A6Q8PGC4;A0A6Q8PH36;H0YDF3;A0A6Q8PFX1	O95163;A0A6Q8PHC9;A0A6Q8PHF4;A0A6Q8PFH9;A0A6Q8PG86;A0A6Q8PEX6;A0A6Q8PFB7;A0A6Q8PHI5;A0A6Q8PH48;A0A6Q8PF66;A0A6Q8PGW3;F5H2T0;A0A6Q8PFN8;A0A6Q8PHA0;A0A6Q8PGR0;A0A6Q8PF69	Elongator complex protein 1	IKBKAP	0.0741817	0.0353035	0.945323	0.42984	0.47119	0.370817	-0.389732	0.214105	0.849198
Q27J81;Q27J81-2;A0A6Q8PHA2;A0A6Q8PH71;A0A6Q8PHG2;A0A6Q8PGN3;A0A6Q8PH25;A0A6Q8PF29;A0A087X118;A0A6Q8PF44;A0A6Q8PGC7;A0A6Q8PHS8;A0A6Q8PH63;A0A6Q8PFW4;A0A0A0MQU1;A0A6Q8PH59;A0A6Q8PFN5;A0A6Q8PGU8;A0A6Q8PFB9;A0A6Q8PGY8;A0A6Q8PH52;A0A6Q8PGK9	Q27J81;Q27J81-2;A0A6Q8PHA2;A0A6Q8PH71;A0A6Q8PHG2;A0A6Q8PGN3;A0A6Q8PH25;A0A6Q8PF29;A0A087X118;A0A6Q8PF44;A0A6Q8PGC7;A0A6Q8PHS8;A0A6Q8PH63;A0A6Q8PFW4;A0A0A0MQU1	Inverted formin-2	INF2	0.002211	0.00161305	0.998756	0.173281	0.138139	0.791904	-0.329842	0.308398	0.775391
P49588-2;A0A6Q8PGR9;P49588;H3BPK7;A0A6Q8PGN5;A0A6Q8PFY2;A0A6Q8PF33;A0A6Q8PGE8;A0A6Q8PFK3;A0A6Q8PHJ2;A0A6Q8PGB5;A0A6Q8PH44;A0A6Q8PHP7;A0A6Q8PHP3;A0A6Q8PF77;A0A6Q8PG28;A0A6Q8PG62	P49588-2;A0A6Q8PGR9;P49588;H3BPK7;A0A6Q8PGN5;A0A6Q8PFY2;A0A6Q8PF33;A0A6Q8PGE8;A0A6Q8PFK3;A0A6Q8PHJ2;A0A6Q8PGB5;A0A6Q8PH44;A0A6Q8PHP7;A0A6Q8PHP3;A0A6Q8PF77	Alanine--tRNA ligase, cytoplasmic	AARS	-0.596185	0.356291	0.492569	1.16255	0.922143	0.135647	-0.926768	0.484685	0.659816
O95831;A0A6Q8PFS4;A0A6Q8PFM5;A0A6Q8PG15;O95831-3;A0A7I2PK44;A0A6Q8PFE1;A0A6Q8PFQ8;A0A6Q8PFA7;A0A6Q8PHJ9;A0A6Q8PHC0;A0A7I2RLJ8;A0A6Q8PFW2;O95831-4;E9PMA0;O95831-5;O95831-2;A0A6Q8PF87	O95831;A0A6Q8PFS4;A0A6Q8PFM5;A0A6Q8PG15;O95831-3;A0A7I2PK44;A0A6Q8PFE1;A0A6Q8PFQ8;A0A6Q8PFA7;A0A6Q8PHJ9;A0A6Q8PHC0;A0A7I2RLJ8;A0A6Q8PFW2;O95831-4	Apoptosis-inducing factor 1, mitochondrial	AIFM1	-0.326742	0.302201	0.563264	-0.516309	0.621427	0.263529	0.1638	0.279398	0.787179
A0A6Q8PFJ0;P02545;P02545-2;P02545-6;P02545-3;Q3BDU5;A0A6Q8PHQ9;P02545-5;P02545-4;Q5TCI8;A0A6Q8PF80;A0A6Q8PGH0;A0A6Q8PFM1;A0A6Q8PF59;A0A6Q8PFF5	A0A6Q8PFJ0;P02545;P02545-2;P02545-6;P02545-3;Q3BDU5;A0A6Q8PHQ9;P02545-5;P02545-4;Q5TCI8;A0A6Q8PF80;A0A6Q8PGH0	Prelamin-A/C;Lamin-A/C	LMNA	0.0193996	0.0175618	0.967871	-0.133841	0.190749	0.715532	0.0132816	0.0147821	0.991451
P40937-2;P40937;F5H5S0;E9PEP3;C9JH72;F5H304;F5H0U6	P40937-2;P40937	Replication factor C subunit 5	RFC5	1.68717	1.12399	0.0949333	1.7391	2.34182	0.00761538	0.137813	0.0592193	0.959963
P11177-2;P11177;P11177-3;C9J634;F8WF02	P11177-2;P11177;P11177-3;C9J634	Pyruvate dehydrogenase E1 component subunit beta, mitochondrial	PDHB	1.09408	1.49776	0.04686	1.74143	2.88426	0.00268235	-0.418222	0.468301	0.670224
A0A6Q8PFX2;P54577;A0A0C4DGZ5;A0A6Q8PFX4;A0A6Q8PFC1;A0A6Q8PF15	A0A6Q8PFX2;P54577	Tyrosine--tRNA ligase, cytoplasmic;Tyrosine--tRNA ligase, cytoplasmic, N-terminally processed	YARS	-1.56427	2.57535	0.00641975	0.541764	0.67679	0.230814	-1.52781	2.68451	0.0482857
A0A6Q8PGW4;A0A6Q8PGI6;A0A6Q8PGA8;A0A6Q8PHH9;P41250-2;P41250;A0A6Q8PFZ6;H7C443;A0A6Q8PHI7;A0A6Q8PGZ8;A0A6Q8PH49;A0A6Q8PF45	A0A6Q8PGW4;A0A6Q8PGI6;A0A6Q8PGA8;A0A6Q8PHH9;P41250-2;P41250;A0A6Q8PFZ6;H7C443;A0A6Q8PHI7;A0A6Q8PGZ8;A0A6Q8PH49;A0A6Q8PF45	Glycine--tRNA ligase	GARS	-0.881047	0.63638	0.263452	0.28237	0.131178	0.802046	-0.791978	0.441046	0.68139
A0A6Q8PGB0;P24928;P24928-2	A0A6Q8PGB0;P24928	DNA-directed RNA polymerase II subunit RPB1	POLR2A	2.42894	1.3915	0.0572542	0.0365093	0.030677	0.96575	2.13419	1.13354	0.333926
A0A6Q8PHC3;G8JLG1;Q14683;V9GY57	A0A6Q8PHC3;G8JLG1;Q14683	Structural maintenance of chromosomes protein;Structural maintenance of chromosomes protein 1A	SMC1A	-0.277757	0.292218	0.573219	-0.396442	0.293281	0.570604	-0.137044	0.0808582	0.949747
A0A7I2SU25;Q9Y223-4;Q9Y223-3;Q9Y223;Q9Y223-2;Q9Y223-5	A0A7I2SU25;Q9Y223-4;Q9Y223-3;Q9Y223;Q9Y223-2;Q9Y223-5	Bifunctional UDP-N-acetylglucosamine 2-epimerase/N-acetylmannosamine kinase;UDP-N-acetylglucosamine 2-epimerase (hydrolyzing);N-acetylmannosamine kinase	GNE	-0.364457	0.338653	0.51309	-0.299855	0.23204	0.654122	-0.426174	0.298625	0.77873
A0A499FIX8;H7BXI1;A0A087WXU3;A0FGR8-2;A0FGR8;A0FGR8-6;A0FGR8-4;A0FGR8-5	A0A499FIX8;H7BXI1;A0A087WXU3;A0FGR8-2;A0FGR8;A0FGR8-6;A0FGR8-4	Extended synaptotagmin-2	ESYT2	1.98743	1.49959	0.046817	1.74903	2.8195	0.00306061	-0.729493	0.441492	0.681556
K7EMV3;A0A590UJJ6;B4DEB1;K7EK07;K7ES00;Q71DI3;Q16695;P84243;P68431;K7EP01;Q6NXT2	K7EMV3;A0A590UJJ6;B4DEB1;K7EK07;K7ES00;Q71DI3;Q16695;P84243;P68431;K7EP01;Q6NXT2	Histone H3;Histone H3.2;Histone H3.1t;Histone H3.3;Histone H3.1;Histone H3.3C	H3F3B	1.19834	1.21509	0.0793191	1.74986	2.56595	0.00479167	0.378187	0.449522	0.678155
H7C4K3;A0A7I2V2F9;E7EUI6;P05556;A0A7I2V348;C9JPK5;P05556-2;P05556-5;P05556-4;P05556-3;A0A7I2V5Z8;A0A7I2V5T3;Q5T3E6;E9PLR6;E7EQW5;H7C4N8	H7C4K3;A0A7I2V2F9;E7EUI6;P05556;A0A7I2V348;C9JPK5;P05556-2;P05556-5;P05556-4;P05556-3;A0A7I2V5Z8;A0A7I2V5T3	Integrin beta;Integrin beta-1	ITGB1	-1.0506	0.61167	0.27825	-0.312894	0.258343	0.617098	-0.931352	0.673618	0.564885
A0A7I2V2G2;A0A7I2V2S7;D6RCD7;P38646;A0A7I2YQB2;A0A7I2V3F7;H0Y8K0;A0A3B3ITI4;H0Y8S0	A0A7I2V2G2;A0A7I2V2S7;D6RCD7;P38646;A0A7I2YQB2;A0A7I2V3F7;H0Y8K0	Stress-70 protein, mitochondrial	HSPA9	-0.791152	0.880137	0.161072	-0.591619	0.706815	0.21756	-0.110371	0.145191	0.898042
F8VZJ2;F8W0W4;A0A7I2V2K5;H0YHX9;A0A7I2V473;Q13765;E9PAV3-2;E9PAV3;F8VNW4;F8VZ58	F8VZJ2;F8W0W4;A0A7I2V2K5;H0YHX9;A0A7I2V473;Q13765;E9PAV3-2;E9PAV3;F8VNW4	Nascent polypeptide-associated complex subunit alpha;Nascent polypeptide-associated complex subunit alpha, muscle-specific form	NACA	-0.142927	0.0549639	0.915537	-0.0296333	0.0202392	0.977996	-0.818894	0.564588	0.617044
A0A7I2V5C5;H0YCY8;A0A7I2V6E3;A0A7I2V466;A0A7I2V2Q8;P53634;A0A7I2V5L5;A0A7I2V2F3;A0A7I2V4Z3;A0A7I2V3A2;A0A7I2V2V5;A0A7I2V5J2;A0A7I2V3M6;A0A7I2YQT5;P53634-2;P53634-3	A0A7I2V5C5;H0YCY8;A0A7I2V6E3;A0A7I2V466;A0A7I2V2Q8;P53634;A0A7I2V5L5;A0A7I2V2F3;A0A7I2V4Z3;A0A7I2V3A2;A0A7I2V2V5;A0A7I2V5J2;A0A7I2V3M6;A0A7I2YQT5;P53634-2;P53634-3	Dipeptidyl peptidase 1;Dipeptidyl peptidase 1 exclusion domain chain;Dipeptidyl peptidase 1 heavy chain;Dipeptidyl peptidase 1 light chain	CTSC	0.0396255	0.0275158	0.955818	-0.211899	0.227066	0.661347	0.109975	0.0780256	0.947874
A0A7I2V2R3;A0A7I2V5D8;A0A7I2V402;P51991;A0A7I2V4J6;A0A7I2V4G0;P51991-2;H7C1J8	A0A7I2V2R3;A0A7I2V5D8;A0A7I2V402;P51991;A0A7I2V4J6;A0A7I2V4G0;P51991-2	Heterogeneous nuclear ribonucleoprotein A3	HNRNPA3	0.396084	0.341545	0.509168	-0.519621	0.301261	0.559521	1.31104	0.940906	0.396243
E7ETK5;A0A7I2YQK5;A0A7I2V2T3;H0Y4R1;P12268;C9K0R9	E7ETK5;A0A7I2YQK5;A0A7I2V2T3;H0Y4R1;P12268	Inosine-5-monophosphate dehydrogenase 2	IMPDH2	-1.45637	0.814861	0.179892	0	NaN	1	1.0321	0.819008	0.471869
A0A7I2V599;A0A7I2V2X6;P10809;A0A7I2YQK6;A0A7I2V5M1;A0A7I2V5K3;A0A7I2YQ71;E7ESH4;A0A7I2V369;E7EXB4;P10809-2;C9JL25;C9JL19;C9JCQ4;C9J0S9	A0A7I2V599;A0A7I2V2X6;P10809;A0A7I2YQK6	60 kDa heat shock protein, mitochondrial	HSPD1	-0.129144	0.108664	0.842732	0.99208	1.36479	0.0526076	-0.491677	0.611861	0.604214
A0A7I2V3Z3;A0A7I2V351;A0A7I2V487;A0A7I2YQE1;P52292;J3QLL0;J3KS65;J3QL07	A0A7I2V3Z3;A0A7I2V351;A0A7I2V487;A0A7I2YQE1;P52292;J3QLL0;J3KS65	Importin subunit alpha-1	KPNA2	-0.99869	1.20268	0.0812716	0.563288	0.55415	0.30234	-0.495905	0.400819	0.714316
A0A7I2V428;C9JLB1;A0A7I2V3F3;H7BY16;P19338;A0A7I2V5M5;A0A7I2V2U7;A0A7I2V699;A0A7I2V349;A0A7I2V506;A0A7I2V2S8	A0A7I2V428;C9JLB1;A0A7I2V3F3;H7BY16;P19338;A0A7I2V5M5;A0A7I2V2U7;A0A7I2V699;A0A7I2V349;A0A7I2V506	Nucleolin	NCL	0.756747	0.58037	0.296393	0.0867584	0.0605207	0.919579	0.0291485	0.0211393	0.983607
P09651;P09651-3;P09651-2;A0A7I2V3R8;F8W6I7;A0A7I2V3W0;A0A7I2YQX9;A0A7I2V2L6;F8VTQ5;Q32P51;A0A2R8Y4L2;H0YH80;F8W646;A0A7I2YQY2;A0A7I2V5U9;A0A7I2YQ85;A0A7I2V459;A0A7I2V520;A0A7I2V4F8;A0A7I2V2R4;A0A7I2V2M7;A0A7I2V360;A0A7I2V334;A0A7I2V2Q7;A0A7I2V497;A0A7I2V453;A0A7I2V4E2;A0A7I2V3U8;A0A7I2V3K5;A0A7I2V2F1;A0A7I2V666;A0A7I2V2X1;A0A7I2V661;A0A7I2V5P1;A0A7I2V4P7;A0A7I2V5N7;F8VYN5;A0A7I2V3W4;A0A7I2V2Z4;A0…	P09651;P09651-3;P09651-2;A0A7I2V3R8;F8W6I7;A0A7I2V3W0;A0A7I2YQX9;A0A7I2V2L6;F8VTQ5;Q32P51	Heterogeneous nuclear ribonucleoprotein A1;Heterogeneous nuclear ribonucleoprotein A1, N-terminally processed;Heterogeneous nuclear ribonucleoprotein A1-like 2	HNRNPA1	-0.236986	0.0931569	0.865535	-0.100721	0.0398404	0.954029	0.209464	0.10837	0.927131
Q13347;A0A7I2YQF8;A0A7I2V3U3;A0A7I2YQT9;A0A7I2YQC8;A0A7P0MRT9;A0A7I2V613;A0A7I2V607;A0A7I2V3N2;A0A7I2V2M3;A0A7I2V4C2;A0A7I2V685;A0A7I2YQU2;A0A7I2V5V8;A0A7I2YQI2;A0A7I2V640;Q5TFK1;A0A7I2V4S8;A0A7I2V3K6;A0A7I2YQI6;A0A7I2YQP9	Q13347;A0A7I2YQF8;A0A7I2V3U3;A0A7I2YQT9;A0A7I2YQC8;A0A7P0MRT9;A0A7I2V613;A0A7I2V607;A0A7I2V3N2;A0A7I2V2M3;A0A7I2V4C2;A0A7I2V685;A0A7I2YQU2;A0A7I2V5V8;A0A7I2YQI2;A0A7I2V640;Q5TFK1;A0A7I2V4S8;A0A7I2V3K6;A0A7I2YQI6	Eukaryotic translation initiation factor 3 subunit I	EIF3I	-0.616197	1.1331	0.0935854	-0.940351	1.23851	0.0692024	0.126644	0.102632	0.930548
P07858;A0A7I2YQK9;A0A7I2V440;A0A7I2V668;E9PHZ5;E9PQM1;E9PSG5;E9PR21;A0A7I2V4Z9;A0A7P0NGZ6;A0A7I2V367;A0A7I2V302;E9PKQ7;A0A7I2V2J1;E9PNL5;E9PLY3;E9PS78;A0A7I2V4S6;E9PCB3;R4GMQ5	P07858;A0A7I2YQK9;A0A7I2V440;A0A7I2V668;E9PHZ5;E9PQM1;E9PSG5;E9PR21;A0A7I2V4Z9;A0A7P0NGZ6;A0A7I2V367	Cathepsin B;Cathepsin B light chain;Cathepsin B heavy chain	CTSB	-0.088723	0.0676695	0.904745	-0.91895	0.436567	0.404124	-0.356021	0.198063	0.863092
Q96I24;Q96I24-2;A0A494C1K6	Q96I24	Far upstream element-binding protein 3	FUBP3	1.22305	0.813488	0.179899	1.75722	2.84319	0.00295385	-0.201871	0.114673	0.919783
A0A7I2V4E4;Q15056-2;Q15056;A0A7I2V3D5;A0A7I2V3E4;A0A7I2V385	A0A7I2V4E4;Q15056-2;Q15056;A0A7I2V3D5;A0A7I2V3E4	Eukaryotic translation initiation factor 4H	EIF4H	-0.802002	0.876569	0.162423	0.674183	0.782062	0.185892	-0.557657	0.606936	0.606173
P28066;P28066-2	P28066	Proteasome subunit alpha type-5	PSMA5	2.30854	5.47768	0	1.75851	3.05384	0.00184746	-0.318545	0.804283	0.484129
P61254;J3QRI7;J3QQQ9;J3QQV1;J3QRC4;E5RIT6;Q9UNX3;J3KSS0;E5RHH1	P61254;J3QRI7;J3QQQ9;J3QQV1;J3QRC4;E5RIT6;Q9UNX3	60S ribosomal protein L26;60S ribosomal protein L26-like 1	RPL26	2.57055	3.0646	0.00323809	1.75953	3.7531	0.000682927	0.474724	0.848541	0.452203
A0A7I2V5Y7;A0A7I2V535;Q15233;A0A7I2V4J2;Q15233-2;A0A7I2V4K9;A0A7P0MRW0;A0A7I2V4N2;A0A7I2V464;H7C367;C9JYS8;C9IZL7;C9J4X2;A0A7I2YQK8	A0A7I2V5Y7;A0A7I2V535;Q15233;A0A7I2V4J2;Q15233-2;A0A7I2V4K9;A0A7P0MRW0;A0A7I2V4N2;A0A7I2V464;H7C367	Non-POU domain-containing octamer-binding protein	NONO	0.049979	0.0185288	0.968444	0.612823	0.290177	0.573183	-0.977596	0.424832	0.692707
P46734;P46734-2;P46734-3;J3QR49;E9PRZ0;P52564-2;P52564;X6RB39;J3QL77;K7ELM6;E9PMA8;K7EIW3;J3KRV4	P46734;P46734-2;P46734-3;J3QR49	Dual specificity mitogen-activated protein kinase kinase 3	MAP2K3	2.24779	3.84808	0.00048	1.76413	4.37824	0.000225806	0.52298	1.27539	0.288967
A0A7I2V5S2;A0A7I2YQC0;P06748-3;P06748-2;P06748;A0A7I2V433;A0A7I2V2X9;A0A7I2V3U2;A0A7I2V3G5;A0A7I2V579;A0A7I2V4G8;A0A7I2V5J8;E5RI98;E5RGW4	A0A7I2V5S2;A0A7I2YQC0;P06748-3;P06748-2;P06748;A0A7I2V433;A0A7I2V2X9;A0A7I2V3U2;A0A7I2V3G5;A0A7I2V579;A0A7I2V4G8	Nucleophosmin	NPM1	1.67867	0.948987	0.138	0.823896	0.609874	0.268278	0.53224	0.36131	0.732898
A0A7I2YQ78;Q5SRQ6;P67870;Q5SRQ3;N0E472;A0A0G2JM12	A0A7I2YQ78;Q5SRQ6;P67870	Casein kinase II subunit beta	CSNK2B	0.240954	0.354886	0.493685	0.424481	0.411667	0.42798	0.264103	0.199632	0.86105
A0A7I2YQ88;H0YAR2;P11940;E7EQV3;A0A087WTT1;A0A7I2V649;E7ERJ7;A0A7I2V4N4;P11940-2;A0A7I2YQE4;A0A7I2YQ90;Q9H361;H0YBN4;H0YAP2;H0YB75;H0YB86;E5RGH3;H0YAS6;E5RH24;E5RJB9;Q13310-3;A0A7I2V4L7;Q13310-2;B1ANR0;H0YAS7;Q13310;A0A7I2V5W9;A0A6Q8JFT6;B1ANR1;Q4VXU2-2;Q4VXU2;H0Y5F5;H0Y6X6;E5RHG7;A0A6I8PS38;H0YAW6;H0YEU6;A0A6Q8JFV4;Q96DU9;A0A7I2V4V6;H0YER0;Q96DU9-2;A0A6I8PLA1;H0YEQ8;A0A7I2V598;H0YC10	A0A7I2YQ88;H0YAR2;P11940;E7EQV3;A0A087WTT1;A0A7I2V649;E7ERJ7;A0A7I2V4N4;P11940-2;A0A7I2YQE4;A0A7I2YQ90	Polyadenylate-binding protein 1;Polyadenylate-binding protein	PABPC1	0.627899	0.264025	0.608378	-0.214611	0.115663	0.824627	0.200209	0.07971	0.950227
A0A494C0M1;P52701-4;P52701-3;P52701;A0A087WWJ1;P52701-2;A0A087WYT6	A0A494C0M1;P52701-4;P52701-3;P52701;A0A087WWJ1;P52701-2	DNA mismatch repair protein Msh6	MSH6	1.0599	0.676137	0.242761	1.76539	2.33947	0.00759105	-0.413613	0.225622	0.835017
B7Z645;A0A7I2YQN2;O60506-3;O60506-4;A0A7I2V2F2;A0A7I2V4Z0;A0A7I2V309;A0A7I2V346;O60506;O60506-5;O60506-2;A0A7I2V5Q6;A0A7I2YQV8;H0YAA0;F6UXX1;A0A7I2V4J0;A0A7I2V2F0	B7Z645;A0A7I2YQN2;O60506-3;O60506-4;A0A7I2V2F2;A0A7I2V4Z0;A0A7I2V309;A0A7I2V346;O60506;O60506-5;O60506-2;A0A7I2V5Q6;A0A7I2YQV8	Heterogeneous nuclear ribonucleoprotein Q	SYNCRIP	-0.921592	0.600543	0.284388	-0.0235912	0.0166522	0.978817	-0.755853	0.502767	0.639113
A0A7P0T861;K7EL50;P27797;K7EJB9	A0A7P0T861;K7EL50;P27797;K7EJB9	Calreticulin	CALR	-0.735716	0.363117	0.485502	-1.34058	0.7226	0.210948	1.0064	0.48162	0.661661
P43490;A0A7P0T895;A0A7P0T9I9;A0A7P0T862;A0A7P0T8L3;A0A7P0T973;A0A7P0TAS5;A0A7P0T931;A0A7P0T8D2;A0A0C4DFS8;B7Z8W6;A0A7P0TA73;A0A7P0TBB7;A0A7P0T941;A0A7P0Z466;A0A7P0Z4L4;A0A7P0Z4N0;A0A7P0T9F0;A0A7P0TB17;A0A7P0T8Z3;A0A7P0T8R4;A0A7P0TAI8;A0A7P0Z437;C9JG65;C9JF35;A0A7P0TAZ2	P43490;A0A7P0T895;A0A7P0T9I9;A0A7P0T862;A0A7P0T8L3;A0A7P0T973;A0A7P0TAS5;A0A7P0T931;A0A7P0T8D2;A0A0C4DFS8;B7Z8W6;A0A7P0TA73;A0A7P0TBB7;A0A7P0T941;A0A7P0Z466	Nicotinamide phosphoribosyltransferase	NAMPT	1.77354	1.9779	0.0172414	0.736977	0.671688	0.233751	-0.20031	0.280038	0.788134
P07237;A0A7P0TA71;A0A7P0TA35;A0A7P0TB26;A0A7P0T8J3;I3L0S0;I3L4M2;A0A7P0T8C0;A0A7P0T8X1;A0A7P0TA97;H7BZ94;A0A7P0T9K9;A0A7P0T9U6;I3L3P5;H0Y3Z3;A0A7P0T9D6;I3L514;A0A7P0Z4S2;A0A7P0Z4J0;B3KTQ9;A0A7P0TAX9;A0A7P0TBP8;I3NI03;A0A7P0Z476;I3L3U6;A0A7P0T9S9;I3L1Y5;A0A7P0T9E3;A0A7P0T940;A0A7P0Z4B2;A0A7P0TBA3;A0A7P0Z4F8	P07237;A0A7P0TA71;A0A7P0TA35;A0A7P0TB26;A0A7P0T8J3;I3L0S0;I3L4M2;A0A7P0T8C0;A0A7P0T8X1;A0A7P0TA97;H7BZ94;A0A7P0T9K9;A0A7P0T9U6;I3L3P5;H0Y3Z3;A0A7P0T9D6;I3L514	Protein disulfide-isomerase	P4HB	-0.976543	1.49537	0.0468955	-0.00220146	0.00110727	1	-0.220227	0.192645	0.86798
Q5JR95;P62241	Q5JR95;P62241	40S ribosomal protein S8	RPS8	2.27683	2.66645	0.00620264	1.76976	2.61445	0.00438028	-0.479708	0.541331	0.622092
A0A494C1L5;P50851-2;P50851;E9PEM5;A0A494BZW2;H0YAC6;A0A494C0R9;A0A3B3IS13;A0A3B3ISK3;H0Y9N9;A0A3B3IU76;H0YA17	A0A494C1L5;P50851-2;P50851;E9PEM5;A0A494BZW2;H0YAC6	Lipopolysaccharide-responsive and beige-like anchor protein	LRBA	3.35645	2.56193	0.00665587	1.78391	2.01437	0.0147701	-0.690572	0.970456	0.3875
A0A7P0TA85;P35613-2;P35613;A0A087WUV8;A0A7P0TB04;P35613-3;P35613-4;A0A7P0T8A7;I3L192;R4GMX5;A0A2R8YDZ0	A0A7P0TA85;P35613-2;P35613;A0A087WUV8;A0A7P0TB04;P35613-3;P35613-4;A0A7P0T8A7	Basigin	BSG	-0.0831867	0.0491707	0.918605	0.3424	0.17466	0.740022	0.0422775	0.016431	0.990496
P55072;A0A7P0TAW3;A0A7I2V540;C9JUP7;A0A7P0T8A3;A0A7P0T8Q5;A0A7P0TAQ1;A0A7P0Z4C6;A0A7I2V2Y2;A0A7I2V5G8;A0A7P0TAY0;A0A7P0TBK7;A0A7P0Z4D1;A0A7P0TA22;A0A7P0T971;A0A7P0T946;A0A7I2YQJ0	P55072;A0A7P0TAW3;A0A7I2V540;C9JUP7;A0A7P0T8A3;A0A7P0T8Q5;A0A7P0TAQ1;A0A7P0Z4C6;A0A7I2V2Y2	Transitional endoplasmic reticulum ATPase	VCP	2.06963	2.29222	0.0100072	1.00519	1.27999	0.063551	0.282571	0.645306	0.587619
Q9UBE0;A0A590UK93;A0A590UKC5;M0QZS6;B3KNJ4;Q9UBE0-2;Q9UBE0-3;M0QX65;A0A590UKA0;M0R054;M0R375;M0R286;M0QYM8;M0QYP2	Q9UBE0;A0A590UK93;A0A590UKC5;M0QZS6;B3KNJ4;Q9UBE0-2;Q9UBE0-3;M0QX65	SUMO-activating enzyme subunit 1;SUMO-activating enzyme subunit 1, N-terminally processed	SAE1	1.60451	2.4476	0.00745038	1.79419	3.12567	0.00188546	-0.308461	0.395884	0.717456
A0A7P0Z497;P23284;A0A7P0TB45;A0A7P0T7U3	A0A7P0Z497;P23284;A0A7P0TB45	Peptidyl-prolyl cis-trans isomerase B	PPIB	-0.648937	0.925901	0.145365	0.555856	0.807124	0.175115	-1.19537	1.84653	0.149239
E7EX90;A0A7P0Z4C3;Q14203-5;Q14203-2;Q14203-3;Q14203-4;Q14203-6;Q14203;Q6AWB1;E7EWF7	E7EX90;A0A7P0Z4C3;Q14203-5;Q14203-2;Q14203-3;Q14203-4;Q14203-6;Q14203;Q6AWB1	Dynactin subunit 1	DCTN1	1.84362	4.87292	0.00025974	1.17502	1.16825	0.0813567	-0.107479	0.107772	0.925519
A0A7P0Z4D3;Q92973-3;Q92973-2;Q92973;A0A7P0T944;A0A7P0T9C0;A0A7P0TBF0;E7EW37;S4R398;O14787-2	A0A7P0Z4D3;Q92973-3;Q92973-2;Q92973;A0A7P0T944;A0A7P0T9C0;A0A7P0TBF0	Transportin-1	TNPO1	0.136826	0.0657482	0.907368	0.403773	0.210756	0.686431	0.227953	0.123262	0.916197
P52788;H7C2R7;P52788-2	P52788;H7C2R7;P52788-2	Spermine synthase	SMS	0.313457	0.201827	0.697011	1.80931	2.74924	0.00332103	-1.41526	1.31619	0.288547
J3KR33;A0JLT2-2;A0JLT2	J3KR33;A0JLT2-2;A0JLT2	Mediator of RNA polymerase II transcription subunit 19	MED19	0	NaN	1	1.18382	0.723765	0.210585	-1.72857	1.24948	0.286036
A6NIE6;F5H148;H3BMT1;Q9NYV6-4;Q9NYV6-3;Q9NYV6	A6NIE6;F5H148;H3BMT1;Q9NYV6-4;Q9NYV6-3;Q9NYV6	Putative RRN3-like protein RRN3P2;RNA polymerase I-specific transcription initiation factor RRN3	RRN3P2	3.57702	1.64613	0.0342609	-0.283909	0.0974277	0.857467	4.11382	1.5124	0.222654
A6NJA2;P54578-2;P54578-3;P54578;J3QQT6;J3KS55;H0YA47	A6NJA2;P54578-2;P54578-3;P54578	Ubiquitin carboxyl-terminal hydrolase;Ubiquitin carboxyl-terminal hydrolase 14	USP14	1.15553	0.872494	0.163517	1.82456	2.26983	0.00868536	-0.409504	0.30531	0.777883
A6PW57;Q99755-2;Q99755-4;Q99755-3;Q99755;A6PW58;A2A5X0;A0A7P0T808;O14986-3;O14986;O14986-2;O60331-4;O60331;O60331-2;O60331-3	A6PW57;Q99755-2;Q99755-4;Q99755-3;Q99755	Phosphatidylinositol 4-phosphate 5-kinase type-1 alpha	PIP5K1A	0.647104	1.17183	0.0863154	-0.221175	0.189459	0.717253	0.49692	0.853618	0.447361
A8MT40;Q8NCN5;H3BQG3;H3BUH3;B7ZAR9;Q8NCN5-2	A8MT40;Q8NCN5;H3BQG3	Pyruvate dehydrogenase phosphatase regulatory subunit, mitochondrial	PDPR	0.631598	0.483802	0.37195	0.976215	1.01446	0.112187	-0.308084	0.166755	0.883274
A8MTK3;Q9NUX5;A0A590UJF2;B7Z7M5;Q9NUX5-2;A0A590UJP0;Q5MJ34;A0A590UJF7;C9JPG9;Q5MJ35	A8MTK3;Q9NUX5;A0A590UJF2;B7Z7M5;Q9NUX5-2;A0A590UJP0;Q5MJ34;A0A590UJF7	Protection of telomeres protein 1	POT1	0.907102	0.747646	0.207036	1.14452	1.22968	0.0705447	-0.542863	0.353831	0.734473
Q13409;Q13409-5;Q13409-2;Q13409-7;Q13409-3;Q13409-6;E7EQL5;E7EMU4;E7EV09;E7EQU2;E7ESD3;E9PGG1;E7ETL8;E7ET01;E7ERR6;E7EUM4;E7ERH4;E7EU01	Q13409;Q13409-5;Q13409-2;Q13409-7;Q13409-3;Q13409-6;E7EQL5;E7EMU4;E7EV09;E7EQU2;E7ESD3	Cytoplasmic dynein 1 intermediate chain 2	DYNC1I2	1.6324	1.3584	0.0602037	1.82524	2.25501	0.00919255	0.309843	0.452015	0.676087
A8MUD9;P18124;C9JIJ5;C9JZ88	A8MUD9;P18124	60S ribosomal protein L7	RPL7	1.6129	1.4966	0.0468928	1.23315	1.07219	0.100253	0.654568	0.35945	0.730567
H7BY10;K7EJV9;K7ERT8;A8MUS3;P62750;K7EMA7	H7BY10;K7EJV9;K7ERT8;A8MUS3;P62750;K7EMA7	60S ribosomal protein L23a	RPL23A	-0.157245	0.376229	0.472094	0.0797535	0.123381	0.812371	-0.371456	1.48741	0.234815
B0QY89;Q9Y262;Q9Y262-2;B0QY90;C9JHP4;C9K0Q7;H7C3A0	B0QY89;Q9Y262;Q9Y262-2;B0QY90	Eukaryotic translation initiation factor 3 subunit L	EIF3L	0.546656	0.301012	0.562455	0.815465	0.576611	0.290767	0.161619	0.138662	0.904293
Q13257;Q13257-2	Q13257	Mitotic spindle assembly checkpoint protein MAD2A	MAD2L1	2.15756	2.02075	0.0160127	1.83132	2.11192	0.0117661	0.0933758	0.060814	0.958531
P53004;C9J1E1	P53004	Biliverdin reductase A	BLVRA	0.168288	0.0882648	0.873956	1.84605	3.41876	0.000918367	-1.27884	0.979118	0.38187
B1AJY5;B1AJY7;O75832;B1AJY6;O75832-2	B1AJY5;B1AJY7;O75832	26S proteasome non-ATPase regulatory subunit 10	PSMD10	-0.331095	0.418206	0.430124	-1.02263	0.933442	0.132844	0.0843945	0.0619852	0.959661
B1AK87;B1AK88;P47756-2;P47756;B1AK85;A0A6I8PRV6	B1AK87;B1AK88;P47756-2;P47756;B1AK85	F-actin-capping protein subunit beta	CAPZB	-0.319948	0.264339	0.608518	0.90641	0.958114	0.126325	-0.854275	0.726706	0.523909
B1ALA9;P60891;A0A2R8Y7H4;P60891-2;A0A6Q8PHI4;A0A6Q8PEU0;A0A6Q8PG82;A0A0B4J207;P21108;A0A6Q8PGP2;Q15244;A0A6Q8PGF9;A0A0A0MRQ9;A0A6Q8PHK9;B1ALA7	B1ALA9;P60891;A0A2R8Y7H4;P60891-2	Ribose-phosphate pyrophosphokinase 1	PRPS1	1.46365	1.23711	0.0766207	1.24899	0.928365	0.133093	-0.148263	0.0701984	0.952541
Q5JTZ9	Q5JTZ9	Alanine--tRNA ligase, mitochondrial	AARS2	1.01315	1.21329	0.0795339	1.84642	2.39756	0.00686469	-0.403873	0.55558	0.623437
Q9UNZ2;Q9UNZ2-5;Q9UNZ2-4;Q9UNZ2-6;F2Z2K0;R4GNE6;G3V4V8;R4GMY2	Q9UNZ2;Q9UNZ2-5;Q9UNZ2-4;Q9UNZ2-6;F2Z2K0	NSFL1 cofactor p47	NSFL1C	1.30953	1.72652	0.0292556	1.85168	5.08759	4.88e-05	-0.25254	0.289957	0.785645
O00116;B7Z3Q4;A0A7P0T984;A0A1B0GWA2;A0A7P0TAL3;A0A2R8YEL0;A0A7P0T9C9;B8ZZ81;A0A7P0T8Q7;A0A7P0TA54;A0A7P0TAU9;A0A7P0T857	O00116;B7Z3Q4;A0A7P0T984;A0A1B0GWA2;A0A7P0TAL3;A0A2R8YEL0;A0A7P0T9C9	Alkyldihydroxyacetonephosphate synthase, peroxisomal	AGPS	1.73915	2.0959	0.0141342	1.85916	3.92733	0.000563758	0.0336041	0.0354464	0.972799
P50990;P50990-2;P50990-3;H7C4C8;H7C2U0	P50990;P50990-2;P50990-3	T-complex protein 1 subunit theta	CCT8	2.17734	2.38551	0.00831579	1.86403	3.18938	0.00164055	-0.183387	1.1872	0.318497
B4DXZ6;P51114;P51114-2;P51114-3;E9PFF5;E7EU85;P51116;R9WNI0;H7C4S4;A8MQB8;G3V0J0;C9JAJ4;Q06787-6;Q06787-2;Q06787-4;Q06787-5;Q06787-9;Q06787-7;Q06787-3;Q06787;Q06787-8	B4DXZ6;P51114;P51114-2;P51114-3;E9PFF5;E7EU85	Fragile X mental retardation syndrome-related protein 1	FXR1	0.422295	0.27491	0.593703	1.02315	0.708954	0.216882	-0.281573	0.12726	0.913132
Q9HC78-2;Q9HC78	Q9HC78-2;Q9HC78	Zinc finger and BTB domain-containing protein 20	ZBTB20	0	NaN	1	1.86518	2.13621	0.0113846	-2.04745	2.73848	0.0450769
B5MDF5;P62826;F5H018;J3KQE5;H0YFC6;A0A087X0W0;B4DV51	B5MDF5;P62826;F5H018;J3KQE5;H0YFC6	GTP-binding nuclear protein Ran	RAN	-0.918969	0.40319	0.445204	0.787712	0.691778	0.224172	-0.608472	0.319301	0.759458
Q13185;C9JMM0;B8ZZ43;S4R2Y4;K7ELA4	Q13185;C9JMM0;B8ZZ43;S4R2Y4	Chromobox protein homolog 3	CBX3	0.600931	0.588187	0.291764	1.86864	4.45829	0.000103448	-0.482363	0.464552	0.671607
Q9BWM7;A0A1P0AYU5;S4R3N9	Q9BWM7;A0A1P0AYU5;S4R3N9	Sideroflexin-3	SFXN3	1.32346	1.52189	0.0443333	1.87339	3.34404	0.0011068	-0.58171	1.08389	0.349112
K7ELV2;Q96EE3;Q96EE3-1;K7ENI5;K7EP88	K7ELV2;Q96EE3;Q96EE3-1;K7ENI5	Nucleoporin SEH1	SEH1L	-0.0456482	0.0221032	0.961089	1.8793	3.84309	0.000531646	-1.13675	0.929039	0.405023
B7Z3H4;Q9Y297-2;Q9Y297	B7Z3H4;Q9Y297-2;Q9Y297	F-box/WD repeat-containing protein 1A	BTRC	0.431253	0.566589	0.304383	-0.132528	0.061732	0.918458	0.711462	0.519615	0.625921
B7Z3Z9;E7EPM6;P33121-2;P33121-3;P33121;D6RER0;H0Y9Z9;H0Y9U7;Q9ULC5-4;Q9ULC5;Q9ULC5-3	B7Z3Z9;E7EPM6;P33121-2;P33121-3;P33121;D6RER0	Long-chain-fatty-acid--CoA ligase 1	ACSL1	-0.233888	0.191726	0.713028	-0.125297	0.0877905	0.874686	0.0378162	0.0303194	0.978926
P55209;H0YHC3;P55209-2;P55209-3;F8W0J6;H0YIV4;B7Z9C2;F8VV59;F5H4R6;F8VY35;F8VUX1;F8VXI6;F8W118;F8W020;H0YH88;F8VRJ2;F8W543;F8VVB5	P55209;H0YHC3;P55209-2;P55209-3;F8W0J6;H0YIV4;B7Z9C2;F8VV59;F5H4R6;F8VY35;F8VUX1;F8VXI6;F8W118;F8W020;H0YH88;F8VRJ2;F8W543	Nucleosome assembly protein 1-like 1	NAP1L1	0.202658	0.0875118	0.873935	0.0526432	0.0292323	0.966753	-0.528016	0.283842	0.787014
B7WPE2;Q32P44;H0Y3M3;Q32P44-2;G3V195;G3V1D0;C9J6V3;E9PJV5;E9PSB4;H7C355;Q32P44-3	B7WPE2;Q32P44;H0Y3M3;Q32P44-2;G3V195;G3V1D0	Echinoderm microtubule-associated protein-like 3	EML3	0.670765	0.771048	0.196493	1.88253	3.70573	0.000670659	-0.652464	0.752344	0.512131
Q17RY0;Q17RY0-2;B7ZLQ8;E5RJM0;H0YBG1;Q7Z5Q1-6;A0A5K1VW93;A0A5K1VW71;A0A5K1VW79;A0A5K1VW61;E5RFP2;A0A590UJI5;Q7Z5Q1-3;H0Y9D9;Q7Z5Q1;Q7Z5Q1-4;Q8NE35-2;Q8NE35;Q7Z5Q1-5;Q7Z5Q1-7;Q17RY0-3;Q7Z5Q1-8;Q7Z5Q1-9	Q17RY0;Q17RY0-2;B7ZLQ8;E5RJM0	Cytoplasmic polyadenylation element-binding protein 4	CPEB4	0.783125	0.743204	0.208799	0.355445	0.287715	0.57661	0.250142	0.184909	0.872015
E9PD53;Q9NTJ3;Q9NTJ3-2;C9JR83	E9PD53;Q9NTJ3;Q9NTJ3-2	Structural maintenance of chromosomes protein;Structural maintenance of chromosomes protein 4	SMC4	1.20339	1.17243	0.0863451	1.89896	3.91217	0.000556291	-0.975181	0.869822	0.437923
B8ZZQ6;P06454-2;P06454;B8ZZA1;B8ZZW7;H7C2N1	B8ZZQ6;P06454-2;P06454;B8ZZA1;B8ZZW7;H7C2N1	Prothymosin alpha;Prothymosin alpha, N-terminally processed;Thymosin alpha-1	PTMA	0.0997196	0.061969	0.910037	1.21387	0.858237	0.156455	-1.27841	0.991288	0.378533
P30050;P30050-2	P30050;P30050-2	60S ribosomal protein L12	RPL12	1.86885	2.36926	0.00868657	1.92494	2.38916	0.00688158	0.390525	0.345028	0.738884
B8ZZX4;O14530-2;O14530;F8WCJ3;F8WBV5;G3XAJ4	B8ZZX4;O14530-2;O14530;F8WCJ3;F8WBV5;G3XAJ4	Thioredoxin domain-containing protein 9	TXNDC9	1.38627	1.57972	0.0396562	1.94894	2.81381	0.00307924	-0.185315	0.148913	0.893358
Q9Y3M8;Q9Y3M8-3;Q9Y3M8-4;Q9Y3M8-2;Q9Y3M8-5;H3BRG5;Q96QB1-4;Q92502;Q96QB1-1;Q92502-2;Q96QB1-6;Q96QB1	Q9Y3M8;Q9Y3M8-3;Q9Y3M8-4;Q9Y3M8-2;Q9Y3M8-5	StAR-related lipid transfer protein 13	STARD13	1.423	2.13209	0.0130476	1.95921	3.49217	0.000855615	-0.403857	0.465971	0.670375
C9J4Z3;P61513;G5E9R3;M0R0A1;Q6P4E4;E9PEL3;M0R2L6	C9J4Z3;P61513;G5E9R3;M0R0A1;Q6P4E4;E9PEL3;M0R2L6	60S ribosomal protein L37a	RPL37A	-0.143235	0.0823812	0.882805	0.403017	0.130448	0.801689	0.125404	0.0393697	0.975219
C9J9W2;Q14847;Q14847-2;Q14847-3;F6S2S5	C9J9W2;Q14847;Q14847-2;Q14847-3	LIM and SH3 domain protein 1	LASP1	0.928508	0.801723	0.184388	1.09327	1.1967	0.0762756	-0.450982	0.363095	0.730755
C9JG97;C9JEH3;Q13685;H7C0R2;C9JTS3	C9JG97;C9JEH3;Q13685;H7C0R2;C9JTS3	Angio-associated migratory cell protein	AAMP	0.132936	0.0784591	0.889644	0.46461	0.319953	0.534657	-0.913388	0.619493	0.59599
C9JEV6;H7C3G9;Q9UJ70;Q9UJ70-2;H7C286;H0YE82;E9PPU6;H0YF44;H7C1L7;H0YEB7	C9JEV6;H7C3G9;Q9UJ70;Q9UJ70-2;H7C286	N-acetyl-D-glucosamine kinase	NAGK	-0.529818	1.09914	0.100888	-0.498884	0.568829	0.294943	0.417968	0.550365	0.625156
P05090;C9JF17;C9JX71	P05090;C9JF17;C9JX71	Apolipoprotein D	APOD	0.136605	0.0352859	0.944415	-1.72951	0.631017	0.257807	1.07847	0.462761	0.669934
C9JFE4;Q13098-5;Q13098;Q13098-7;A0A096LP07;A0A096LPJ3;A8K070;Q13098-6;J3QQX0	C9JFE4;Q13098-5;Q13098;Q13098-7;A0A096LP07;A0A096LPJ3;A8K070;Q13098-6	COP9 signalosome complex subunit 1	GPS1	0	NaN	1	-0.909514	0.933765	0.132983	-0.224932	0.286257	0.786879
C9JIF9;P13798;H7C1U0;H7C393;H0YFE5;F8WEH5;C9JLK2	C9JIF9;P13798;H7C1U0	Acylamino-acid-releasing enzyme	APEH	0.428678	0.529637	0.333663	-0.379765	0.233543	0.652668	0.353596	0.209443	0.852702
P05141;Q9H0C2	P05141	ADP/ATP translocase 2;ADP/ATP translocase 2, N-terminally processed	SLC25A5	4.13538	2.87153	0.00477228	1.97167	3.59804	0.000795455	-0.495808	0.495522	0.648876
C9JLV4;O14727-6;O14727-5;O14727-3;O14727-4;O14727-2;O14727	C9JLV4;O14727-6;O14727-5;O14727-3;O14727-4;O14727-2;O14727	Apoptotic protease-activating factor 1	APAF1	0	NaN	1	-0.0764793	0.0716891	0.902084	-1.02953	1.78076	0.159333
A0A0A0MRE6;O94967-2;O94967;O94967-3;O94967-4;E9PKZ6;E9PR96	A0A0A0MRE6;O94967-2;O94967;O94967-3;O94967-4	WD repeat-containing protein 47	WDR47	1.75131	1.73874	0.0287437	1.97635	3.45984	0.000895833	-0.568867	0.44926	0.677302
C9JRJ5;Q9UGP4	C9JRJ5;Q9UGP4	LIM domain-containing protein 1	LIMD1	0.834156	1.35606	0.0603233	0.728614	1.18973	0.0775481	0.124315	0.43284	0.688407
E9PKZ0;P62917;G3V1A1;E9PKU4;E9PP36	E9PKZ0;P62917;G3V1A1;E9PKU4	60S ribosomal protein L8	RPL8	1.38464	1.31982	0.0649502	1.98866	2.06638	0.0128348	0.752235	0.553228	0.625702
C9JW69;P18754;P18754-2;C9JRH2;C9J3R0;C9JMJ4;C9JQZ4	C9JW69;P18754;P18754-2;C9JRH2;C9J3R0;C9JMJ4;C9JQZ4	Regulator of chromosome condensation	RCC1	0.485895	0.361222	0.487469	0.507823	0.435375	0.404371	-0.360854	0.213691	0.848962
C9JW96;P35232;E7ESE2;E9PCW0;C9JZ20;P35232-2	C9JW96;P35232;E7ESE2;E9PCW0;C9JZ20	Prohibitin	PHB	-0.368119	0.214849	0.681408	-0.774847	0.868781	0.153053	-0.16049	0.0863798	0.946017
P61962;A0A087WWI6;P61962-2	P61962;A0A087WWI6	DDB1- and CUL4-associated factor 7	DCAF7	6.21337	5.53445	0	6.63097	8.67004	0	-0.634	0.774243	0.497902
C9JYQ9;H0Y8C2;Q6P5R6	C9JYQ9;H0Y8C2;Q6P5R6	60S ribosomal protein L22-like 1	RPL22L1	1.81872	0.832936	0.174858	1.91815	1.10281	0.0940075	-0.817602	2.15216	0.100549
P23497;C9JBL0;E9PHV6;P23497-6;P23497-5;P23497-2;P23497-3;P23497-4;P23497-7;H7BYP4;U5Y3L1;Q9H930-3;Q9H930-1;Q9H930-2;Q9H930	P23497;C9JBL0;E9PHV6;P23497-6;P23497-5;P23497-2;P23497-3;P23497-4;P23497-7	Nuclear autoantigen Sp-100	SP100	4.333	4.2652	0.000313725	5.34085	7.86952	0	-0.946909	1.13021	0.333152
D6RE83;D6R956;P09936;D6R974;D6RF53	D6RE83;D6R956;P09936;D6R974	Ubiquitin carboxyl-terminal hydrolase;Ubiquitin carboxyl-terminal hydrolase isozyme L1	UCHL1	-1.23095	0.703757	0.228298	0.269512	0.20833	0.690668	-1.19548	1.08568	0.350975
D6RA57;H0Y9X1;Q96EY4;D6RE67;D6RC31	D6RA57;H0Y9X1;Q96EY4;D6RE67;D6RC31	Translation machinery-associated protein 16	TMA16	-1.42922	1.09818	0.100934	-0.697392	1.37467	0.0519149	-0.988562	1.71732	0.177317
P57088;D6RAA6;H0Y8N0	P57088;D6RAA6;H0Y8N0	Transmembrane protein 33	TMEM33	0	NaN	1	0.362304	0.237154	0.649194	-1.0216	0.933512	0.400906
D6RAN4;P32969;A0A2R8Y5Y7;H0Y9V9;H0Y9R4	D6RAN4;P32969;A0A2R8Y5Y7;H0Y9V9	60S ribosomal protein L9	RPL9	1.9445	2.04691	0.0154545	1.26094	0.664632	0.23746	-0.133459	0.050517	0.968036
Q9Y450;Q9Y450-4;J3QT46;H0YDX7;B7Z524;E9PHZ9;E9PN23;H0YES5;G5E991;E9PMN1;E9PLR4;Q9Y450-2;E9PS53;E9PJ90;H0YD85	Q9Y450;Q9Y450-4;J3QT46;H0YDX7;B7Z524	HBS1-like protein	HBS1L	4.73248	5.85099	0	4.78748	7.44316	0	-0.266941	0.512559	0.630122
D6RID8;Q6P1K8;Q13888;R4GMS9;D6RJD3;D6RIT7;D6RGC9	D6RID8;Q6P1K8;Q13888;R4GMS9;D6RJD3	General transcription factor IIH subunit 2-like protein;General transcription factor IIH subunit 2	GTF2H2C	0.923005	1.2752	0.0714779	0.758404	0.575767	0.291242	-0.84661	0.740469	0.516512
E5RJD2;E5RJG7;E5RFV2;Q16698-2;Q16698;E5RID6	E5RJD2;E5RJG7;E5RFV2;Q16698-2;Q16698	2,4-dienoyl-CoA reductase, mitochondrial	DECR1	-0.433088	0.400709	0.447384	-0.567154	0.411151	0.428273	-0.382047	0.379547	0.724013
E5RHG8;Q15369;R4GMY8;Q15369-2	E5RHG8;Q15369;R4GMY8;Q15369-2	Transcription elongation factor B polypeptide 1	TCEB1	1.80152	2.28182	0.0100783	1.84705	1.12725	0.0892308	-0.025758	0.00923653	0.995324
E5RHW4;O94905;E5RJ09;O94905-2;O94905-3	E5RHW4;O94905	Erlin-2	ERLIN2	-0.553175	0.817513	0.179747	-0.380394	0.527951	0.321146	-0.119876	0.115217	0.920757
M0R0N4;M0QYZ2;P53680;M0QZ21;X6R390;P53680-2;M0R1S0	M0R0N4;M0QYZ2;P53680;M0QZ21;X6R390;P53680-2	AP-2 complex subunit sigma	AP2S1	3.8176	4.83642	0.00025641	4.4495	7.25506	0	-0.382804	1.00218	0.377556
O60488-2;O60488;D6RDA8;D6RF95;H0Y9A0	O60488-2;O60488	Long-chain-fatty-acid--CoA ligase 4	ACSL4	3.40877	3.90704	0.000495868	4.16504	7.24085	0	-0.355046	0.708434	0.535269
E5RJR5;P63208;E5RHM3;E5RGM4;E5RI56;E5RGM3;E7ERH2;F8W8N3;P63208-2	E5RJR5;P63208;E5RHM3;E5RGM4;E5RI56;E5RGM3;E7ERH2;F8W8N3;P63208-2	S-phase kinase-associated protein 1	SKP1	-0.907793	0.723822	0.21725	-0.0333496	0.0191025	0.97899	-0.957256	0.658354	0.581763
Q86UE4;E5RJU9;H0YB56	Q86UE4;E5RJU9;H0YB56	Protein LYRIC	MTDH	-1.48567	1.29295	0.0695371	-1.26734	1.29711	0.0607803	-0.424419	0.284222	0.78957
O00154-6;O00154-4;O00154-7;O00154;O00154-5;K7EKP8;O00154-2;O00154-3	O00154-6;O00154-4;O00154-7;O00154;O00154-5;K7EKP8;O00154-2;O00154-3	Cytosolic acyl coenzyme A thioester hydrolase	ACOT7	3.49197	3.96768	0.000436975	4.1623	7.20242	0	-0.853712	1.01623	0.373842
E7EQB2;E7ER44;P02788-2;P02788;C9JCF5	E7EQB2;E7ER44;P02788-2;P02788	Lactotransferrin;Lactoferricin-H;Kaliocin-1;Lactoferroxin-A;Lactoferroxin-B;Lactoferroxin-C	LTF	0.937289	0.562141	0.306898	-0.970197	0.570207	0.294194	3.44317	4.86963	0.016
A0A087WY71;E9PFW3;Q96CW1-2;Q96CW1;C9JJ47;C9JTK4;C9JGT8;C9JJD3;C9JPV8;H7C4C3	A0A087WY71;E9PFW3;Q96CW1-2;Q96CW1;C9JJ47;C9JTK4;C9JGT8;C9JJD3;C9JPV8	AP-2 complex subunit mu	AP2M1	4.15575	3.6684	0.000863309	4.90591	7.19584	0	-0.533131	0.925633	0.404743
E9PEI4;H0YB16;H0YBZ1;H0YBP1;E7ESA6;Q05397-7;Q05397;Q05397-5;Q05397-2;E5RHD8;E5RI03;E5RJI4;B4DWJ1;Q05397-6	E9PEI4;H0YB16;H0YBZ1;H0YBP1;E7ESA6;Q05397-7;Q05397;Q05397-5;Q05397-2	Focal adhesion kinase 1	PTK2	0	NaN	1	0.0584866	0.030689	0.966672	-0.40546	0.203781	0.85826
E7ETU9;O00469-2;O00469;O00469-3;C9JXZ0	E7ETU9;O00469-2;O00469;O00469-3	Procollagen-lysine,2-oxoglutarate 5-dioxygenase 2	PLOD2	0.921187	0.833209	0.175043	1.52634	0.800513	0.177582	-0.331238	0.215306	0.848842
E7ETY7;Q8TED1	E7ETY7;Q8TED1	Glutathione peroxidase;Probable glutathione peroxidase 8	GPX8	-0.837688	0.651825	0.253291	0.281612	0.177346	0.7359	-1.13853	0.935786	0.40047
E7EVA0;P27816-6;P27816;P27816-2;H0Y2V1;H7C4C5;B5MEG9;F8W9U4;P27816-5;P27816-4	E7EVA0;P27816-6;P27816;P27816-2	Microtubule-associated protein;Microtubule-associated protein 4	MAP4	-1.1582	0.97517	0.131064	-0.902905	0.893499	0.144641	-0.830749	0.589709	0.608536
E7EVC7;Q676U5-3;Q676U5-2;Q676U5;C9J1B2;Q676U5-5;C9J8C6;C9JAY7;C9JK97;Q676U5-4	E7EVC7;Q676U5-3;Q676U5-2;Q676U5	Autophagy-related protein 16-1	ATG16L1	0.144904	0.168123	0.749238	0.0842278	0.182664	0.727653	-0.0144413	0.0159316	0.989767
A0A6Q8PFU3;P43034;A0A6Q8PG63;A0A6Q8PFT2;I3L495;A0A6Q8PH33;I3L3N5;P43034-2	A0A6Q8PFU3;P43034;A0A6Q8PG63;A0A6Q8PFT2	Platelet-activating factor acetylhydrolase IB subunit alpha	PAFAH1B1	2.89947	3.34908	0.00184795	3.72504	7.17885	0	-0.215172	0.321618	0.758799
P05198;G3V4T5;H0YJS4	P05198;G3V4T5;H0YJS4	Eukaryotic translation initiation factor 2 subunit 1	EIF2S1	4.02281	4.24841	0.00031068	4.15791	7.16568	0	-0.223767	0.235328	0.826716
P61956-2;P61956;Q6EEV6	P61956-2;P61956	Small ubiquitin-related modifier 2	SUMO2	9.76837	9.94714	0	9.30259	7.16026	0	0.00324516	0.00342225	0.999349
E9PBS1;P22234;P22234-2;D6RF62	E9PBS1;P22234;P22234-2;D6RF62	Multifunctional protein ADE2;Phosphoribosylaminoimidazole-succinocarboxamide synthase;Phosphoribosylaminoimidazole carboxylase	PAICS	-0.399754	0.441666	0.407316	-0.452618	0.391015	0.448996	-0.783182	0.723184	0.522404
E9PC44;E9PDM8;O94855;O94855-2	E9PC44;E9PDM8;O94855;O94855-2	Protein transport protein Sec24D	SEC24D	-0.0223343	0.0131816	0.976051	0.514627	0.384327	0.455328	-0.198111	0.0926782	0.942396
E9PC52;Q16576;Q5JP01;Q16576-2	E9PC52;Q16576;Q5JP01;Q16576-2	Histone-binding protein RBBP7	RBBP7	0	NaN	1	0.248767	0.215895	0.678702	-0.41395	1.16796	0.322436
Q9BY44-3;Q9BY44;F8WAE5;Q9BY44-4;Q9BY44-2;C9IZE1;H7C5R5;H7C5Q3;F8WF18;F8WAT3	Q9BY44-3;Q9BY44;F8WAE5;Q9BY44-4;Q9BY44-2	Eukaryotic translation initiation factor 2A;Eukaryotic translation initiation factor 2A, N-terminally processed	EIF2A	3.25071	5.01243	0.000277778	3.08504	6.73342	0	0.0306011	0.0662534	0.957061
Q93052;A0A087WZF1;C9JUT4;C9JXK9;C9JIY7;C9JT42;C9J3U9;C9J1K7;C9J5C8;C9J4E3;C9JE51;C9J2R5	Q93052;A0A087WZF1;C9JUT4;C9JXK9	Lipoma-preferred partner	LPP	3.24076	6.38566	0	3.04105	6.68255	0	0.16826	0.506114	0.635945
Q15365;J3QT27;E9PFP8;P57721-2;P57721-3;P57721-5;P57721-4;P57721;C9K0A2;F8WC71;C9IZV9;C9J7A9;C9JSA6;C9J5V4;C9JTY5;P57723-2	Q15365	Poly(rC)-binding protein 1	PCBP1	2.31067	1.95332	0.0184862	4.09404	6.63249	0	-0.424981	0.521118	0.624795
E9PFD7;P00533;Q504U8;J3KTI5;P04626-2;A0A0A0MSE1;J3QLU9;H3BLT0;P04626-6;P00533-3;P04626-3;B4DTR1;P04626-5;P04626-4;P04626;P00533-4;Q15303-4;Q15303-3;Q15303-2;Q15303	E9PFD7;P00533;Q504U8	Receptor protein-tyrosine kinase;Epidermal growth factor receptor	EGFR	-0.225573	0.140899	0.791755	-0.102254	0.0552913	0.926821	-0.360245	0.215994	0.848684
E9PG22;Q8IW35;Q8IW35-2	E9PG22;Q8IW35;Q8IW35-2	Centrosomal protein of 97 kDa	CEP97	-0.17417	0.183485	0.726646	0.0139153	0.00794824	0.991985	0.339853	0.781873	0.496937
G5E9X5;F5GYT8;E9PG35;E9PHF7;Q96RQ3	G5E9X5;F5GYT8;E9PG35;E9PHF7;Q96RQ3	Methylcrotonoyl-CoA carboxylase subunit alpha, mitochondrial	MCCC1	-0.539009	0.670512	0.245039	0.600797	0.495123	0.34945	-0.442044	0.6172	0.596798
Q9Y265;Q9Y265-2;E7ETR0;H7C4G5;J3QLR1;H7C4I3	Q9Y265;Q9Y265-2;E7ETR0	RuvB-like 1	RUVBL1	1.76437	1.16428	0.087843	2.39643	6.62393	0	-1.051	0.654285	0.582702
Q9Y3I0	Q9Y3I0	tRNA-splicing ligase RtcB homolog	RTCB	3.20011	3.61535	0.000910345	3.39311	6.54057	0	-0.229391	0.548017	0.626738
P49915;P49915-2	P49915;P49915-2	GMP synthase [glutamine-hydrolyzing]	GMPS	4.38635	6.32477	0	4.70089	6.4936	0	-0.0267017	0.0581116	0.957604
O15143;C9JEY1;C9K057;A0A1W2PNV4;F8VXW2	O15143;C9JEY1;C9K057;A0A1W2PNV4	Actin-related protein 2/3 complex subunit 1B	ARPC1B	4.10794	3.47662	0.00125641	4.94798	6.4402	0	-0.693687	0.912346	0.415618
E9PHA2;Q15003;Q15003-2;C9J470;H7C415;C9JZP1	E9PHA2;Q15003;Q15003-2;C9J470	Condensin complex subunit 2	NCAPH	2.63045	4.28438	0.000316832	3.58308	6.43816	0	-0.16228	0.358158	0.729581
J3QRJ3;E9PIM6;E9PNQ8;P04216	J3QRJ3;E9PIM6;E9PNQ8;P04216	Thy-1 membrane glycoprotein	THY1	0	NaN	1	-1.38239	0.724619	0.21035	-0.708853	0.404275	0.70941
P62140;C9J9S3;C9JP48;E7ETD8;F8WE71	P62140;C9J9S3;C9JP48	Serine/threonine-protein phosphatase PP1-beta catalytic subunit;Serine/threonine-protein phosphatase	PPP1CB	3.83914	4.31212	0.000323232	4.22239	6.30548	0	-0.413687	0.588483	0.607632
E9PPN3;E9PS17;E9PK59;Q96KG9-5;Q96KG9-3;Q96KG9-4;Q96KG9-6;Q96KG9-2;Q96KG9;H0YCI6;A0A0A0MQX4	E9PPN3;E9PS17;E9PK59;Q96KG9-5;Q96KG9-3;Q96KG9-4;Q96KG9-6;Q96KG9-2;Q96KG9;H0YCI6;A0A0A0MQX4	N-terminal kinase-like protein	SCYL1	-0.199444	0.250646	0.629524	0.387755	0.354916	0.490306	-0.47908	0.484437	0.659082
P62195;P62195-2;J3QQM1;J3QSA9;J3QLH6;J3KRP2;J3QSE0;J3QRR3;J3QRW1;J3KTQ9	P62195;P62195-2;J3QQM1;J3QSA9;J3QLH6;J3KRP2	26S protease regulatory subunit 8	PSMC5	2.19671	3.01691	0.00335751	2.30735	6.26956	0	-0.192621	0.193655	0.866993
E9PKG1;Q99873-2;Q99873-3;Q99873;E9PQ98;E9PIX6;Q99873-5;E9PNR9;H0YDE4;Q9NR22-2;Q9NR22	E9PKG1;Q99873-2;Q99873-3;Q99873;E9PQ98;E9PIX6;Q99873-5;E9PNR9;H0YDE4	Protein arginine N-methyltransferase 1	PRMT1	-0.498849	0.783356	0.190965	0.185138	0.119011	0.818694	-0.171806	0.114679	0.920792
E9PKP7;P17480-2;P17480;E9PMM2;E9PLT2	E9PKP7;P17480-2;P17480	Nucleolar transcription factor 1	UBTF	-0.414209	0.247251	0.633836	0.748017	0.350141	0.494929	-0.583995	0.483122	0.659992
P46783;Q9NQ39;A0A2R8Y6L3;F6U211;A0A2R8Y7H1;A0A2R8YFH6;A0A1W2PQS6;S4R435	P46783;Q9NQ39;A0A2R8Y6L3;F6U211;A0A2R8Y7H1;A0A2R8YFH6;A0A1W2PQS6	40S ribosomal protein S10;Putative 40S ribosomal protein S10-like	RPS10	3.21595	3.61689	0.000916667	2.4647	6.12484	0	0.0334335	0.0350768	0.97267
P62879;C9JZN1;C9JIS1;C9JXA5;A0A7I2S2S9;Q9HAV0;H7C5J5;A0A6Q8PFW8;A0A6Q8PFE0;A0A6Q8PFV8;C9JD14;A0A6Q8PG88	P62879;C9JZN1;C9JIS1;C9JXA5;A0A7I2S2S9;Q9HAV0;H7C5J5;A0A6Q8PFW8;A0A6Q8PFE0;A0A6Q8PFV8;C9JD14;A0A6Q8PG88	Guanine nucleotide-binding protein G(I)/G(S)/G(T) subunit beta-2;Guanine nucleotide-binding protein subunit beta-4	GNB2	4.0384	6.5745	0	4.34792	6.11789	0	-0.716481	1.64344	0.192311
A0A3B3IU45;P33991;E5RG31;A0A3B3IT92;A0A3B3IS57;A0A3B3ITP6;A0A3B3IRR8	A0A3B3IU45;P33991;E5RG31;A0A3B3IT92;A0A3B3IS57;A0A3B3ITP6	DNA replication licensing factor MCM4	MCM4	3.43116	3.30597	0.00216092	3.74684	6.11015	0	-0.520116	1.2642	0.289299
P36873-2;F8VYE8;P36873;F8VR82;F8W0W8;A0A087WYY5	P36873-2;F8VYE8;P36873;F8VR82;F8W0W8;A0A087WYY5	Serine/threonine-protein phosphatase PP1-gamma catalytic subunit;Serine/threonine-protein phosphatase	PPP1CC	3.2635	3.28154	0.00220455	3.46279	6.07847	0	-0.492596	0.563083	0.616646
E9PR38;H0YEH2;Q14671-4;Q14671;H0YDK8;Q5T1Z4;Q5T1Z8;Q14671-2;Q14671-3;H0YDC5;H0YC97;Q8TB72-2;Q8TB72	E9PR38;H0YEH2;Q14671-4;Q14671;H0YDK8;Q5T1Z4;Q5T1Z8;Q14671-2;Q14671-3	Pumilio homolog 1	PUM1	0.948887	0.793984	0.187083	1.77727	1.33835	0.0558167	-0.17502	0.0750118	0.949669
E9PS97;Q9NVD7;Q9NVD7-2	E9PS97;Q9NVD7	Alpha-parvin	PARVA	0.3305	0.370591	0.477558	-0.0388367	0.0386773	0.955761	-0.052346	0.0582415	0.958301
F2Z393;P37837;E9PM01;E9PKI8	F2Z393;P37837	Transaldolase	TALDO1	0.484729	0.462035	0.390648	-0.687084	0.406249	0.432741	0.835435	0.526929	0.623091
F5GXE4;O95260-2;F8WAC9;O95260	F5GXE4;O95260-2;F8WAC9;O95260	Arginyl-tRNA--protein transferase 1	ATE1	-0.757217	0.836294	0.174233	0.724624	0.893929	0.144918	-1.02867	1.08177	0.34965
F5GXX5;P61803	F5GXX5;P61803	Dolichyl-diphosphooligosaccharide--protein glycosyltransferase subunit DAD1	DAD1	-0.443495	0.40824	0.440294	0.300469	0.234652	0.651209	-0.72065	0.547441	0.626298
P48735;P48735-2;H0YL11	P48735;P48735-2;H0YL11	Isocitrate dehydrogenase [NADP], mitochondrial	IDH2	2.26596	3.34901	0.00183721	2.65194	6.07539	0	-0.0501648	0.0648224	0.959162
Q9H269;Q9H269-2;Q5JUA9	Q9H269;Q9H269-2	Vacuolar protein sorting-associated protein 16 homolog	VPS16	0.8467	0.870332	0.163842	2.17775	6.07475	0	-1.00414	1.26237	0.288456
F5H008;Q9H267-2;Q9H267;A0A2R8YDQ0	F5H008;Q9H267-2;Q9H267;A0A2R8YDQ0	Vacuolar protein sorting-associated protein 33B	VPS33B	0.0948936	0.1205	0.823668	-0.1192	0.150223	0.775738	0.301105	0.911545	0.411869
J3QQV2;J3KTM6;O15427;J3QSC3;J3QQS9;J3QRA0;J3KTI8;J3QRP8	J3QQV2;J3KTM6;O15427;J3QSC3;J3QQS9	Monocarboxylate transporter 4	SLC16A3	1.92647	2.62511	0.00632759	2.49448	6.06916	0	0.0912571	0.0881024	0.946577
P18085;C9JPM4;C9JAK5;U3KQF2	P18085;C9JPM4;C9JAK5;U3KQF2	ADP-ribosylation factor 4	ARF4	2.11666	2.08929	0.0142475	3.25816	6.05618	0	-0.221241	0.245243	0.818548
E9PGC0;P20936-2;P20936-4;P20936;P20936-3	E9PGC0;P20936-2;P20936-4;P20936	Ras GTPase-activating protein 1	RASA1	2.99586	4.48159	0.000215054	2.887	6.05285	0	-0.0278717	0.0639145	0.958893
F5H5D3;Q9BQE3;F8VVB9;A0A1W2PQM2;F8VRZ4;F8VS66;F8VWV9;F8VX09;C9K0S6;F8VRK0;Q9H853;A0A7P0Z4A1;F8W0F6	F5H5D3;Q9BQE3;F8VVB9	Tubulin alpha-1C chain	TUBA1C	0.514722	0.292284	0.573835	0.552131	0.521382	0.32563	-0.010358	0.00434529	0.999016
F6RFD5;P60981-2;P60981	F6RFD5;P60981-2;P60981	Destrin	DSTN	1.53646	1.11109	0.0976433	0.413668	0.219218	0.67368	0.938037	0.458863	0.671153
A0A6Q8PHE5;A0A1B0GVL3;Q05086-2;Q05086-3;Q05086;A0A0D9SG77;A0A0D9SG63;A0A0D9SF91;S4R306;A0A0D9SES7	A0A6Q8PHE5;A0A1B0GVL3;Q05086-2;Q05086-3;Q05086;A0A0D9SG77	Ubiquitin-protein ligase E3A	UBE3A	1.41409	3.67608	0.000869565	2.15691	6.00124	0	-0.174765	0.579403	0.611919
F6WQW2;P43487-2;P43487;C9JXG8;C9JJ34;C9JDM3;C9JGV6	F6WQW2;P43487-2;P43487;C9JXG8;C9JJ34;C9JDM3;C9JGV6	Ran-specific GTPase-activating protein	RANBP1	0.843027	0.513939	0.347346	0.83525	0.465497	0.375755	0.592923	0.2947	0.781863
E5RI99;P62888;E5RJH3;A0A0C4DH44	E5RI99;P62888;E5RJH3	60S ribosomal protein L30	RPL30	3.05573	3.13623	0.00287568	3.43284	5.98012	0	-0.74146	0.948087	0.399
Q16527;F8VW96;F8VQR7	Q16527;F8VW96;F8VQR7	Cysteine and glycine-rich protein 2	CSRP2	0	NaN	1	-0.450095	0.70072	0.220991	-0.370491	1.27427	0.28787
H3BU82;F8VZ44;Q9NRG9;Q9NRG9-2;F8VUB6	H3BU82;F8VZ44;Q9NRG9;Q9NRG9-2	Aladin	AAAS	0	NaN	1	0.201894	0.158492	0.761892	-1.30609	1.91686	0.147871
P53814-5;P53814;P53814-6;A0A087X1R1;A0A087WVP4;P53814-2;H7C372;C9JGQ0;C9JQZ8;H7BZZ8;A0A096LNK9;B5MCI0;C9JBH9;C9JP19;C9JV14;C9JYU8	P53814-5;P53814;P53814-6;A0A087X1R1;A0A087WVP4	Smoothelin	SMTN	3.19324	6.21475	0	2.86385	5.96966	0	-0.409179	1.31182	0.289229
K7ELC7;P61353	K7ELC7;P61353	60S ribosomal protein L27	RPL27	1.77749	2.82087	0.00491429	2.28903	5.91378	0	0.02295	0.0293757	0.980368
P48643;B7ZAR1;E9PCA1;E7ENZ3;P48643-2;D6RIZ7	P48643;B7ZAR1;E9PCA1;E7ENZ3;P48643-2	T-complex protein 1 subunit epsilon	CCT5	1.98729	2.54004	0.00652381	2.09551	5.90682	0	-0.462367	2.10021	0.112302
K7ENK9;K7EKX0;J3QRU4;F8WCA0;L7N2F9;Q15836;P63027;F5GZV7;P23763-2;P23763-3;P23763	K7ENK9;K7EKX0;J3QRU4;F8WCA0;L7N2F9;Q15836;P63027;F5GZV7;P23763-2;P23763-3;P23763	Vesicle-associated membrane protein 3;Vesicle-associated membrane protein 2;Vesicle-associated membrane protein 1	VAMP2	0.38641	0.716338	0.220967	0.251982	0.189021	0.717391	0.00242233	0.00192585	1
G3V394;F8WE88;Q9Y4I1-2;Q9Y4I1;Q9Y4I1-3;Q9NQX4;Q9ULV0;H0YM93;Q9UES5;H0YMK3;E7ERV5;Q9NQX4-2	G3V394;F8WE88;Q9Y4I1-2;Q9Y4I1;Q9Y4I1-3	Unconventional myosin-Va	MYO5A	0.243051	0.236115	0.651816	1.34641	1.37691	0.0515736	-0.646725	0.599433	0.60192
P78347-2;P78347-4;P78347-3;P78347;A0A494C1K3;P78347-5;A0A494C0Q7;C9J6M0;A0A087WW90;A0A0D9SF80;A0A494C0I1;A0A494C1N8;Q86UP8-3;Q86UP8;Q6EKJ0	P78347-2;P78347-4;P78347-3;P78347;A0A494C1K3	General transcription factor II-I	GTF2I	2.83084	5.83405	0	2.33611	5.90174	0	-0.10098	0.360565	0.730888
G3V203;H0YHA7;J3QQ67;Q07020-2;Q07020;F8VUA6;F8VYV2;A0A075B7A0	G3V203;H0YHA7;J3QQ67;Q07020-2;Q07020;F8VUA6;F8VYV2;A0A075B7A0	60S ribosomal protein L18	RPL18	1.69413	1.37927	0.057808	0.124885	0.0587722	0.920856	1.38264	0.758857	0.509988
G3V5Z7;P60900;G3V295;G3V3U4;G3V3I1;P60900-2;P60900-3;G3V4S5;G3V2S7;H0YJC4	G3V5Z7;P60900;G3V295;G3V3U4;G3V3I1;P60900-2	Proteasome subunit alpha type;Proteasome subunit alpha type-6	PSMA6	1.2764	2.26684	0.0102615	0.931192	0.746488	0.201433	0.0759441	0.0479881	0.969468
E9PMD7;P62136;P62136-2;A0A7I2V4F7;P62136-3	E9PMD7;P62136;P62136-2;A0A7I2V4F7;P62136-3	Serine/threonine-protein phosphatase;Serine/threonine-protein phosphatase PP1-alpha catalytic subunit	PPP1CA	4.84072	5.34289	0	5.51739	5.88905	0	-0.205018	0.241763	0.819826
Q14192	Q14192	Four and a half LIM domains protein 2	FHL2	3.78154	6.29461	0	4.29111	5.86819	0	-0.627067	1.58663	0.204742
P14868;P14868-2;H7BZ35;C9J7S3;H7C278;C9JLC1;C9JQM9	P14868;P14868-2	Aspartate--tRNA ligase, cytoplasmic	DARS	1.67628	2.03287	0.0156656	3.22571	5.85808	0	-0.72292	1.14633	0.330205
Q2L6G8;G8JLG2;Q15517	Q2L6G8;G8JLG2;Q15517	Corneodesmosin	CDSN	2.50604	1.46022	0.0499118	0.86711	0.238322	0.6477	2.34754	1.25269	0.287436
H0YE40;P16070-17;H0Y2P0;H0YD13;P16070-8;P16070-5;P16070-7;P16070-3;P16070-6;P16070-4;P16070-10;P16070-16;P16070-11;P16070-13;P16070-14;P16070-12;P16070-18;P16070;J3KN83	H0YE40;P16070-17;H0Y2P0;H0YD13;P16070-8;P16070-5;P16070-7;P16070-3;P16070-6;P16070-4;P16070-10;P16070-16;P16070-11;P16070-13;P16070-14;P16070-12;P16070-18;P16070	CD44 antigen	CD44	-2.0327	1.60015	0.0375767	-0.282183	0.16722	0.751914	-1.42263	3.05457	0.0357647
P29590-4;P29590-2;P29590-5;P29590-9;P29590-3;P29590-8;P29590;H3BT29;H3BT57;P29590-14;P29590-10;P29590-12;P29590-13;P29590-11;H3BVD2;H3BUJ5	P29590-4;P29590-2;P29590-5;P29590-9;P29590-3;P29590-8;P29590;H3BT29;H3BT57;P29590-14;P29590-10;P29590-12;P29590-13;P29590-11;H3BVD2;H3BUJ5	Protein PML	PML	-0.347924	0.183649	0.727107	2.2356	5.84679	0	-2.63035	2.15552	0.10168
Q5QPK2;H0Y368;O60762;Q5QPJ9	Q5QPK2;H0Y368;O60762	Dolichol-phosphate mannosyltransferase subunit 1	DPM1	0	NaN	1	0.612207	0.963254	0.125235	-0.732312	0.776119	0.498346
H0Y6T8;Q9NP72;Q9NP72-2;A0A087X163;Q5W0J0;Q9NP72-3	H0Y6T8;Q9NP72;Q9NP72-2;A0A087X163	Ras-related protein Rab-18	RAB18	-0.449106	0.289768	0.575882	-0.039835	0.0192687	0.979587	-0.659563	0.33619	0.743291
H0YDT6;O00303;A0A7I2YQA0;A0A7I2V4S2;A0A1W2PP79	H0YDT6;O00303	Eukaryotic translation initiation factor 3 subunit F	EIF3F	0.583112	0.864659	0.165039	0.74836	0.949223	0.128639	-0.520137	1.4178	0.238961
H0YFD6;P40939;A0A2R8Y4F5;A0A2R8YG21;A0A2R8Y688	H0YFD6;P40939;A0A2R8Y4F5;A0A2R8YG21	Trifunctional enzyme subunit alpha, mitochondrial;Long-chain enoyl-CoA hydratase;Long chain 3-hydroxyacyl-CoA dehydrogenase	HADHA	1.3926	1.0307	0.116373	0.710471	1.18892	0.0776157	0.0174168	0.0367575	0.973389
H0YHS6;Q9Y2Z4	H0YHS6;Q9Y2Z4	Tyrosine--tRNA ligase;Tyrosine--tRNA ligase, mitochondrial	YARS2	-0.433213	0.388617	0.460037	-0.0537815	0.0269569	0.970508	-0.0597412	0.0285781	0.979162
K7ERG4;P62316;P62316-2	K7ERG4;P62316	Small nuclear ribonucleoprotein Sm D2	SNRPD2	2.17004	2.60944	0.00641026	2.5268	5.78194	0	-1.02029	1.1534	0.330696
H0YJV7;P25490;H0YJU4;O15391	H0YJV7;P25490;H0YJU4	Transcriptional repressor protein YY1	YY1	-0.20199	0.307444	0.554321	0.141161	0.100022	0.852505	-0.317997	0.292836	0.783219
H0YK49;H0YL12;H0YNX6;H0YLU7;P13804-2;P13804;H0YKF0	H0YK49;H0YL12;H0YNX6;H0YLU7;P13804-2;P13804;H0YKF0	Electron transfer flavoprotein subunit alpha, mitochondrial	ETFA	-1.52901	2.54533	0.006576	-0.556829	0.848463	0.159281	-0.615234	0.864835	0.439159
H0YKD8;P46779;P46779-2;P46779-3;H0YLP6;H0YMF4;P46779-4;P46779-5	H0YKD8;P46779;P46779-2;P46779-3;H0YLP6;H0YMF4;P46779-4;P46779-5	60S ribosomal protein L28	RPL28	0	NaN	1	0.311006	0.236627	0.648661	-0.918894	0.792058	0.487233
H0YKX0;Q96EP0-3;Q96EP0;A0A0B4J293;H0YMG4;Q96EP0-2;H0YMN0;H0YKI4	H0YKX0;Q96EP0-3;Q96EP0;A0A0B4J293;H0YMG4;Q96EP0-2	E3 ubiquitin-protein ligase RNF31	RNF31	0.0777542	0.0501351	0.919327	0.860068	0.554396	0.303372	-0.828069	0.577133	0.611452
H0YMZ1;H0YL69;P25789;H0YLC2;H0YMI6;H0YMA1;H0YN18;H0YLS6;H0YKT8;P25789-2;H0YMV3;H0YKS0	H0YMZ1;H0YL69;P25789;H0YLC2;H0YMI6;H0YMA1;H0YN18;H0YLS6;H0YKT8;P25789-2	Proteasome subunit alpha type;Proteasome subunit alpha type-4;Proteasome subunit beta type	PSMA4	-0.417155	0.397368	0.450273	0.858905	0.845931	0.160013	-0.995011	0.997832	0.378627
Q92696;H0YLH3;H0YKP6	Q92696;H0YLH3	Geranylgeranyl transferase type-2 subunit alpha	RABGGTA	0.38317	0.153781	0.771076	1.06319	0.688939	0.224508	-0.684174	0.244351	0.818837
P07355-2;P07355;H0YMW4;H0YN42;H0YMU9;H0YMD0;A6NMY6;H0YM50;H0YNB8;H0YKS4;H0YL33;H0YNP5;H0YN28;H0YMM1;A0A7I2V4P4;H0YKX9;H0YMT9;H0YLV6;H0YKZ7;H0YNA0;H0YKL9;H0YKV8;H0YMD9;H0YKN4;H0YLE2	P07355-2;P07355;H0YMW4;H0YN42;H0YMU9;H0YMD0;A6NMY6;H0YM50;H0YNB8;H0YKS4;H0YL33;H0YNP5;H0YN28	Annexin A2;Annexin;Putative annexin A2-like protein	ANXA2	-0.312247	0.651907	0.253623	-0.500811	0.647604	0.247507	0.109908	0.122991	0.915624
P61081;M0QX69;M0QYI6	P61081;M0QX69	NEDD8-conjugating enzyme Ubc12	UBE2M	0.363278	0.141464	0.791627	2.25772	5.7517	0	-1.92567	1.07281	0.345427
Q96SB4-3;Q96SB4-4;H3BLV9;Q96SB4;Q9UPE1;Q9UPE1-3;Q9UPE1-4;P78362;P78362-2;D6RBM8;E7ETV6;Q9UPE1-2;D6RBF8;A8MPY5;A8MPP7;H7C5L6;H7C521;H7C2I2	Q96SB4-3;Q96SB4-4;H3BLV9;Q96SB4	SRSF protein kinase 1	SRPK1	1.27789	1.58793	0.0386492	1.09454	1.39077	0.0502146	0.300613	0.218936	0.845
H3BM14;H3BM74;Q9Y5A7-2;Q9Y5A7;H7C5N1;C9JRT6;F8WDB6	H3BM14;H3BM74;Q9Y5A7-2;Q9Y5A7;H7C5N1;C9JRT6;F8WDB6	NEDD8 ultimate buster 1	NUB1	-0.815936	1.53231	0.0433909	-0.504523	1.12335	0.0902495	-0.24392	0.316652	0.763653
H3BMH2;H3BSC1;P62491-2;Q15907-2;P62491;Q15907;B4DQU5;P57735	H3BMH2;H3BSC1;P62491-2;Q15907-2;P62491;Q15907	Ras-related protein Rab-11A;Ras-related protein Rab-11B	RAB11A	-1.09587	0.630314	0.267204	1.21189	1.21956	0.0727778	-0.055624	0.0289885	0.979293
O75717;O75717-2;C9JYB3	O75717;O75717-2	WD repeat and HMG-box DNA-binding protein 1	WDHD1	4.11302	5.8176	0	3.59312	5.73558	0	-0.0205017	0.109739	0.927317
P16152;E9PQ63;A8MTM1;P16152-2	P16152;E9PQ63;A8MTM1;P16152-2	Carbonyl reductase [NADPH] 1	CBR1	1.35094	1.39393	0.0571238	2.68271	5.69644	0	-0.917206	2.14223	0.102692
Q02880-2;Q02880;E9PCY5;H7BZ82	Q02880-2;Q02880;E9PCY5	DNA topoisomerase 2-beta;DNA topoisomerase 2	TOP2B	8.2465	6.20526	0	4.77069	5.6924	0	3.87601	4.11305	0.0115556
H3BR35;P15170;P15170-2;P15170-3;Q8IYD1	H3BR35;P15170;P15170-2;P15170-3;Q8IYD1	Eukaryotic peptide chain release factor GTP-binding subunit ERF3A;Eukaryotic peptide chain release factor GTP-binding subunit ERF3B	GSPT1	-0.403999	0.252827	0.626473	0.73527	0.914145	0.138236	-0.3792	0.31284	0.768463
H3BRM0;O15305;H3BR08;H3BM92;H3BV34;H3BT06;H3BNY9;H3BPH4;H3BV55;O15305-2	H3BRM0;O15305;H3BR08;H3BM92;H3BV34;H3BT06;H3BNY9;H3BPH4;H3BV55;O15305-2	Phosphomannomutase;Phosphomannomutase 2	PMM2	0	NaN	1	0.81274	0.851326	0.158603	-1.00152	0.982087	0.382963
B8ZZN6;P63165;B8ZZJ0;B8ZZ67;B9A032;P63165-2;G2XKQ0	B8ZZN6;P63165;B8ZZJ0;B8ZZ67;B9A032;P63165-2	Small ubiquitin-related modifier 1	SUMO1	7.09373	8.86652	0	5.79148	5.65042	0	0.848143	1.05721	0.350789
Q9UHP3;Q9UHP3-1;Q9UHP3-3;Q96B65;H7C253;H7C1T8	Q9UHP3;Q9UHP3-1;Q9UHP3-3;Q96B65	Ubiquitin carboxyl-terminal hydrolase 25	USP25	3.49853	5.11158	0.000294118	2.81106	5.60974	0	0.870163	2.98431	0.031619
Q13885	Q13885	Tubulin beta-2A chain	TUBB2A	2.35806	1.80378	0.025542	3.50611	5.57558	0	0.215505	0.273669	0.792303
I3L1P8;Q02978-2;Q02978	I3L1P8;Q02978-2;Q02978	Mitochondrial 2-oxoglutarate/malate carrier protein	SLC25A11	0	NaN	1	-0.480647	0.373697	0.464162	-0.448238	0.352138	0.734062
I3L2K5;Q8IWR0;I3L323;I3L3S2;I3L3F9;I3L1Y3;I3L382	I3L2K5;Q8IWR0;I3L323	Zinc finger CCCH domain-containing protein 7A	ZC3H7A	1.71045	2.74107	0.00560731	-0.228836	0.149563	0.776334	1.14554	1.8772	0.156938
I3L2R6;Q9BRA2;I3L0K2;I3L3M7	I3L2R6;Q9BRA2;I3L0K2;I3L3M7	Thioredoxin domain-containing protein 17	TXNDC17	0.620698	0.56703	0.304505	-0.284951	0.195318	0.709155	1.10648	1.48494	0.234642
I3L397;I3L504;P63241;P63241-2;Q6IS14;F8WCJ1;C9J7B5;C9J4W5;Q9GZV4	I3L397;I3L504;P63241;P63241-2;Q6IS14	Eukaryotic translation initiation factor 5A;Eukaryotic translation initiation factor 5A-1;Eukaryotic translation initiation factor 5A-1-like	EIF5A	1.69923	1.12449	0.094996	1.91352	1.11138	0.0921515	0.0117752	0.00362425	0.999862
J3KPS3;P04075;P04075-2;H3BQN4;H3BUH7;H3BR04;H3BPS8;H3BMQ8;H3BR68;H3BU78	J3KPS3;P04075;P04075-2;H3BQN4;H3BUH7;H3BR04;H3BPS8;H3BMQ8	Fructose-bisphosphate aldolase;Fructose-bisphosphate aldolase A	ALDOA	0.759186	0.301253	0.562682	-0.404697	0.196546	0.707899	-0.703958	0.588969	0.608276
J3KRG2;Q96QA5	J3KRG2;Q96QA5	Gasdermin-A	GSDMA	0.340382	0.595171	0.287507	0.248425	0.0772686	0.892157	0.607468	0.912274	0.414198
J3KS23;Q13951;A0A494C0A9;Q13951-2	J3KS23;Q13951;A0A494C0A9;Q13951-2	Core-binding factor subunit beta	CBFB	0.476975	0.645757	0.257093	-0.0254509	0.0166154	0.977956	0.415192	0.39123	0.716825
Q9NQW6-2;Q9NQW6;C9JJT6;H7C3S1;H7C1K5;H7C1C2;H7C167	Q9NQW6-2;Q9NQW6	Actin-binding protein anillin	ANLN	4.17455	7.61035	0	4.35421	5.52523	0	0.000308228	0.000604529	0.99853
J3KTF8;J3QQX2;P52565;J3KRE2;J3KRY1;P52565-2;J3KS60	J3KTF8;J3QQX2;P52565;J3KRE2;J3KRY1;P52565-2;J3KS60	Rho GDP-dissociation inhibitor 1	ARHGDIA	-1.40961	0.671711	0.244936	-1.01917	0.435755	0.404479	-0.00737877	0.0024988	1
A0A3B3IS71;P06400	A0A3B3IS71;P06400	Retinoblastoma-associated protein	RB1	2.45263	3.82541	0.000566929	3.23219	5.51263	0	0.0549297	0.262893	0.797395
O75083;O75083-3;D6RD66	O75083;O75083-3;D6RD66	WD repeat-containing protein 1	WDR1	2.6844	6.33207	0	2.27815	5.51097	0	-0.163653	0.861673	0.441567
J3QRU1;P07947;Q573B4;P06239;P12931;P06239-3;P12931-2	J3QRU1;P07947	Non-specific protein-tyrosine kinase;Tyrosine-protein kinase Yes	YES1	0	NaN	1	-0.191307	0.164085	0.755884	-1.82297	2.22978	0.0906957
J3QT28;O43684-2;O43684;J3QSX4	J3QT28;O43684-2;O43684	Mitotic checkpoint protein BUB3	BUB3	2.47282	1.96107	0.0182663	3.92261	5.48956	0	-0.547911	0.902493	0.418556
K7EJE8;K7EKE6;P36776-3;P36776-2;P36776;K7ER27;K7ER56	K7EJE8;K7EKE6;P36776-3;P36776-2;P36776;K7ER27	Lon protease homolog, mitochondrial	LONP1	-1.49185	1.74372	0.0285099	-0.460884	0.521173	0.325388	-0.886446	0.818756	0.470458
P29692;E9PK01;E9PI39;E9PL12;E9PPR1;E9PQ49;P29692-2;A0A087X1X7;E9PRY8;E9PMW7;E9PL71;P29692-3;H0YCK7;E9PIZ1;E9PK06;E9PN91;P29692-4;E9PQZ1;E9PK72;E9PKK3;E9PJD0;E9PNW6	P29692;E9PK01;E9PI39;E9PL12;E9PPR1;E9PQ49;P29692-2;A0A087X1X7;E9PRY8;E9PMW7;E9PL71;P29692-3;H0YCK7;E9PIZ1;E9PK06;E9PN91;P29692-4	Elongation factor 1-delta	EEF1D	1.53657	0.826967	0.176351	3.67291	5.45849	0	0.0399647	0.0291982	0.979791
Q9BXS5;Q9BXS5-2;E7ENJ6;K7EJL1;K7ENA7;K7EPJ8;K7EQX3;K7ER75;A0A087WZX7;K7EPR4;K7EJJ1;Q9Y6Q5;Q9Y6Q5-2;K7EMG5;K7EQ90	Q9BXS5;Q9BXS5-2;E7ENJ6;K7EJL1	AP-1 complex subunit mu-1	AP1M1	3.83169	4.97409	0.00027027	4.36102	5.4439	0	-0.419626	0.642903	0.586864
Q15029-2;Q15029-3;Q15029;K7EP67;K7EJ74	Q15029-2;Q15029-3;Q15029	116 kDa U5 small nuclear ribonucleoprotein component	EFTUD2	2.65485	3.43145	0.00127607	3.99224	5.41253	0	-0.807798	1.38502	0.252366
P17858;P17858-2;F8WEU2;A0A7I2YQB6;V9GYV7;A0A7I2V5S1	P17858;P17858-2	ATP-dependent 6-phosphofructokinase, liver type	PFKL	2.87532	6.23542	0	3.36607	5.36193	0	-0.488193	1.07788	0.348478
K7EN45;Q13526;K7EMU7	K7EN45;Q13526	Peptidyl-prolyl cis-trans isomerase NIMA-interacting 1	PIN1	0	NaN	1	-0.174577	0.163724	0.755765	-0.816266	0.883794	0.437885
K7ENR6;Q969U7-2;Q969U7;V9GZ55	K7ENR6;Q969U7-2;Q969U7;V9GZ55	Proteasome assembly chaperone 2	PSMG2	0.457204	0.463152	0.390307	0.382795	0.428307	0.411364	-0.114301	0.0950295	0.940864
Q9Y285;K7ER16;K7ER00;Q9Y285-2;K7EK06;K7EPH2	Q9Y285;K7ER16;K7ER00;Q9Y285-2	Phenylalanine--tRNA ligase alpha subunit	FARSA	-0.435809	0.274662	0.59343	2.05941	5.35908	0	-2.19733	2.16727	0.100408
Q9NVI7-2;Q9NVI7;Q9NVI7-3;Q5SV16;H0Y2W2	Q9NVI7-2;Q9NVI7;Q9NVI7-3	ATPase family AAA domain-containing protein 3A	ATAD3A	3.70122	5.168	0.00031746	3.0225	5.35835	0	0.0785652	0.152779	0.892631
K7ES02;Q13867;K7ESE8;J3KSD8;J3KS79;K7ENH5	K7ES02;Q13867;K7ESE8;J3KSD8	Bleomycin hydrolase	BLMH	1.08865	1.20467	0.0809789	-0.0641769	0.0209915	0.977877	2.0352	1.30521	0.291092
M0QXB4;O14579-2;O14579;M0R061;O14579-3	M0QXB4;O14579-2;O14579;M0R061;O14579-3	Coatomer subunit epsilon	COPE	0.300764	0.687911	0.237071	-0.666137	0.573632	0.292094	0.830563	0.773642	0.497346
O60264	O60264	SWI/SNF-related matrix-associated actin-dependent regulator of chromatin subfamily A member 5	SMARCA5	3.39809	5.37804	0	4.16539	5.34159	0	0.104781	0.168165	0.881995
A0A2R8Y4W2;A0A2R8YE63;Q12929;Q12929-2;F5H0R8;H0YFG1;F5GYM8;F5H3Q6;F5H1B5;F5H2B8	A0A2R8Y4W2;A0A2R8YE63;Q12929;Q12929-2	Epidermal growth factor receptor kinase substrate 8	EPS8	3.40193	5.49488	0	3.35363	5.32692	0	0.0183544	0.038389	0.971439
M0QZR4;Q92888-2;Q92888;Q92888-3;Q92888-4;M0R3H5	M0QZR4;Q92888-2;Q92888;Q92888-3;Q92888-4	Rho guanine nucleotide exchange factor 1	ARHGEF1	0	NaN	1	0.304265	0.400866	0.437205	-0.60944	0.688809	0.549924
B4DY09;Q12905;X6R6Z1;A0A0A0MRL0	B4DY09;Q12905;X6R6Z1	Interleukin enhancer-binding factor 2	ILF2	1.13094	1.0036	0.122092	2.63808	5.32449	0	-0.541922	0.64667	0.588694
V9GYM8;A0A5F9ZI21;Q92974-3;Q92974-2;Q92974;V9GYF5;V9GYG5;V9GZ14;V9GYF0;Q5VY93;V9GZ58	V9GYM8;A0A5F9ZI21;Q92974-3;Q92974-2;Q92974	Rho guanine nucleotide exchange factor 2	ARHGEF2	2.72759	3.72585	0.00075188	3.62725	5.31988	0	-0.261219	0.377141	0.722502
P57740;P57740-2;P57740-3;H0YG15;G3V1T4	P57740;P57740-2;P57740-3	Nuclear pore complex protein Nup107	NUP107	1.77456	3.4831	0.00126452	2.34789	5.30855	0	-0.166936	0.46164	0.669165
M0R3B2;Q9Y314;A0A075B6F9;M0R1T7;M0QX85;M0R1K2;A0A075B797	M0R3B2;Q9Y314;A0A075B6F9	Nitric oxide synthase-interacting protein	NOSIP	0.436797	0.457642	0.393857	0.100612	0.096003	0.860223	0.301902	0.365291	0.730761
Q16881;A0A087WSW9;Q16881-6;Q16881-3;Q16881-4;Q16881-2;Q16881-5;A0A087WSY9;A0A182DWI3;E9PIR7;F8W809;Q16881-7;E2QRB9;E9PKD3;E9PQI3;E9PLT3;A0A0B4J225;E9PKI4;E9PIZ5	Q16881;A0A087WSW9;Q16881-6;Q16881-3;Q16881-4;Q16881-2;Q16881-5;A0A087WSY9;A0A182DWI3;E9PIR7;F8W809;Q16881-7;E2QRB9;E9PKD3	Thioredoxin reductase 1, cytoplasmic	TXNRD1	0.995657	0.364412	0.484444	2.39007	5.28683	0	-0.974041	0.480471	0.662388
E7EWK3;Q9H2U1-3;Q9H2U1-2;Q9H2U1;A0A0G2JRP3;A0A0G2JQU7;H7C5F5;Q6P158-2;Q6P158	E7EWK3;Q9H2U1-3;Q9H2U1-2;Q9H2U1	ATP-dependent RNA helicase DHX36	DHX36	2.69992	4.624	0.000227273	2.3383	5.27794	0	0.00431557	0.0159882	0.990603
Q13501;Q13501-2;E7EMC7;E9PFW8;C9JRJ8;E3W990;D6RBF1;C9J6J8	Q13501;Q13501-2;E7EMC7	Sequestosome-1	SQSTM1	5.23435	6.18837	0	5.93084	5.27127	0	-0.686254	1.35336	0.27218
O00161-2;O00161;H3BNE1;H3BR18;H3BM38;H3BPJ0;H3BNG6;H3BU94;H3BR99;H3BV99;H3BP15;H3BQY9	O00161-2;O00161;H3BNE1;H3BR18;H3BM38;H3BPJ0	Synaptosomal-associated protein 23;Synaptosomal-associated protein	SNAP23	-0.226304	0.150709	0.775264	-1.00866	1.05329	0.104459	-0.759199	0.541817	0.622781
U3KQC1;A0A0A0MQU0;Q9BV38;K7EIR0;K7EML4;A0A087X237;K7EKX5	U3KQC1;A0A0A0MQU0;Q9BV38;K7EIR0	WD repeat-containing protein 18	WDR18	2.11333	1.64645	0.0343215	2.72529	5.26836	0	-0.260116	0.194436	0.866267
O00203-3;O00203;A0A590UJU7;A0A590UJU0;A0A590UJE5;A0A590UJ60;A0A590UK04;A0A5F9UJV3;A0A2R8Y2A8;A0A590UKC4;Q13367-3;Q13367;Q13367-4	O00203-3;O00203	AP-3 complex subunit beta-1	AP3B1	0	NaN	1	0.149287	0.161299	0.758392	-1.21327	1.86957	0.149412
P24666;P24666-3;P24666-2;G5E9R5;P24666-4;F2Z2Q9;D3YTI2	P24666;P24666-3;P24666-2;G5E9R5;P24666-4	Low molecular weight phosphotyrosine protein phosphatase	ACP1	0.710668	0.553315	0.314035	3.01124	5.26181	0	-1.6066	1.57256	0.20648
O00479	O00479	High mobility group nucleosome-binding domain-containing protein 4	HMGN4	-0.695193	0.206583	0.692364	1.63387	0.464897	0.375828	-1.07891	0.578893	0.611422
F8W726;Q14157-4;Q14157-1;Q14157-3;Q14157;Q14157-5;Q5VU77;Q5VU81;Q5VU80;Q5VU79;Q5VU78;H0Y5H6;H7C2T8	F8W726;Q14157-4;Q14157-1;Q14157-3;Q14157;Q14157-5	Ubiquitin-associated protein 2-like	UBAP2L	1.91561	3.69401	0.00082963	2.60755	5.24937	0	-0.133759	0.347598	0.736783
O43776;K7EQ35;K7EIU7;O43776-2;K7EJ19;K7EPK2;K7EMQ6	O43776	Asparagine--tRNA ligase, cytoplasmic	NARS	5.36949	6.93355	0	4.9801	5.24165	0	0.298967	1.77728	0.15838
O00622	O00622	Protein CYR61	CYR61	3.07879	2.99945	0.00334694	1.93531	1.02716	0.10929	-0.444713	0.269874	0.793762
E9PF10;O75694-2;O75694	E9PF10;O75694-2;O75694	Nuclear pore complex protein Nup155	NUP155	3.81657	5.74533	0	3.28641	5.19898	0	0.210777	0.27517	0.790461
P47813;O14602;X6RAC9;A6NJH9	P47813;O14602;X6RAC9;A6NJH9	Eukaryotic translation initiation factor 1A, X-chromosomal;Eukaryotic translation initiation factor 1A, Y-chromosomal	EIF1AX	0.130152	0.0634852	0.909685	-0.61394	0.53517	0.316404	-0.6639	1.33301	0.282904
O14818-2;O14818;H0Y586;A0A087WYS6;Q8TAA3-2;Q8TAA3-5;Q8TAA3;O14818-4	O14818-2;O14818;H0Y586	Proteasome subunit alpha type-7	PSMA7	0.792645	0.662454	0.247043	0.771685	0.934647	0.132971	-0.138559	0.351673	0.733634
O14925;Q5SRD1-2;Q5SRD1	O14925;Q5SRD1-2;Q5SRD1	Mitochondrial import inner membrane translocase subunit Tim23;Putative mitochondrial import inner membrane translocase subunit Tim23B	TIMM23	0	NaN	1	0.439544	0.54689	0.307107	-0.217349	0.248086	0.817139
O14974-5;O14974;O14974-4;O14974-2;O14974-3;F8VZN8;H0YHI8;A0A3B3ISH4;F8VW28;H0YIM2;H0YHL8;H0YIS3;H0YIS4;A0A0U1RQZ1	O14974-5;O14974;O14974-4;O14974-2;O14974-3;F8VZN8	Protein phosphatase 1 regulatory subunit 12A	PPP1R12A	0.911556	0.841594	0.173175	1.62583	1.36987	0.0521525	0.0715714	0.0667263	0.957082
O14979-3;O14979-2;A0A087WUK2;O14979;A0A087WU03	O14979-3;O14979-2;A0A087WUK2;O14979	Heterogeneous nuclear ribonucleoprotein D-like	HNRNPDL	1.37919	1.62816	0.0360757	0.534424	0.420637	0.418117	0.387853	0.227979	0.83269
O15067;H0YGH1;J3KT98	O15067	Phosphoribosylformylglycinamidine synthase	PFAS	3.57427	7.80212	0	3.68954	5.18895	0	-0.2475	0.390891	0.71631
Q9Y263;E5RIM3;H0YBW4;H0YC16;H0YAU9	Q9Y263;E5RIM3	Phospholipase A-2-activating protein	PLAA	4.93992	6.93733	0	3.78827	5.17123	0	0.529214	0.780942	0.495118
Q9UM54-6;A0A1Y0BRN3;A0A0A0MRM8;Q9UM54-5;Q9UM54;Q9UM54-1;Q9UM54-4;Q9UM54-2;A0A590UJ40;E7EW20;A0A0D9SGC1;A0A590UJ75;A0A590UKB0;A0A590UK22;A0A590UK86;A0A590UJY4;A0A5F9ZI03;A0A590UK71;Q5JVM0;A0A590UJW9	Q9UM54-6;A0A1Y0BRN3;A0A0A0MRM8;Q9UM54-5;Q9UM54;Q9UM54-1;Q9UM54-4;Q9UM54-2;A0A590UJ40;E7EW20;A0A0D9SGC1;A0A590UJ75;A0A590UKB0;A0A590UK22	Unconventional myosin-VI	MYO6	3.42578	5.74317	0	3.85136	5.16796	0	0.00534782	0.0107918	0.996626
O15511;B1ALC0;O15511-2	O15511;B1ALC0;O15511-2	Actin-related protein 2/3 complex subunit 5	ARPC5	-0.608644	0.495437	0.363126	0.425244	0.213044	0.682643	-1.11202	0.685065	0.552
O75477;B0QZ43	O75477;B0QZ43	Erlin-1	ERLIN1	1.52347	3.44231	0.00129192	2.33927	5.13273	5.26e-05	-0.424546	1.3298	0.283588
A0A1X7SBZ2;A0A5H1ZRQ2;Q92841;Q92841-1;Q92841-3;Q92841-2;A0A0U1RQJ0	A0A1X7SBZ2;A0A5H1ZRQ2;Q92841;Q92841-1;Q92841-3;Q92841-2	Probable ATP-dependent RNA helicase DDX17	DDX17	3.06024	1.72732	0.0292479	2.47448	5.13018	5.19e-05	-0.354057	1.19692	0.313767
O43251-8;O43251-6;O43251-10;A0A0G2JRA5;O43251;B0QYV1;O43251-5;O43251-2;O43251-4;F8VZG9;B7Z1U7;A0A6Q8PFM4;J3KNW3;A0A6Q8PH77;A0A087X2B1;I3L1D4;B0QYY4;A0A286YEU2;A0A6Q8PGE0;A0A6Q8PHA3;A0A0G2JRD1;S4R3K7;S4R469;Q9NWB1-4;F8VR27;Q9NWB1-5;Q9NWB1-2;O43251-7;F8VZY7;Q9NWB1;Q9NWB1-3;O43251-9;O43251-3;B0QYY7;A0A0G2JSB3;A6NFN3;F8VRS4;J3QRF4;A6NFN3-2;J3QQZ2;A0A3B3ITL7	O43251-8;O43251-6;O43251-10;A0A0G2JRA5;O43251;B0QYV1;O43251-5;O43251-2;O43251-4;F8VZG9;B7Z1U7;A0A6Q8PFM4;J3KNW3;A0A6Q8PH77;A0A087X2B1;I3L1D4;B0QYY4;A0A286YEU2;A0A6Q8PGE0;A0A6Q8PHA3;A0A0G2JRD1;S4R3K7;S4R469;Q9NWB1-4;F8VR27;Q9NWB1-5;Q9NWB1-2;O43251-7;F8VZY7;Q9NWB1;Q9NWB1-3;O43251-9	RNA binding protein fox-1 homolog 2;RNA binding protein fox-1 homolog;RNA binding protein fox-1 homolog 1	RBFOX2	-0.126413	0.170925	0.744228	-0.401701	0.332023	0.517181	-0.178716	0.138858	0.904862
Q96HC4;Q96HC4-4;Q96HC4-7;Q96HC4-6;H0Y8Y3;Q96HC4-3;Q96HC4-2;H0YBI4;A0A0A0MSP3;A0A0D9SFR4;H0Y929	Q96HC4;Q96HC4-4;Q96HC4-7;Q96HC4-6;H0Y8Y3	PDZ and LIM domain protein 5	PDLIM5	4.05041	5.71027	0	4.03603	5.1156	5.13e-05	-0.164659	0.427449	0.691902
O43290;E9PQI8	O43290	U4/U6.U5 tri-snRNP-associated protein 1	SART1	-0.137209	0.0854737	0.877752	0.229863	0.148408	0.776413	-0.558663	0.878397	0.436567
O43395;O43395-3	O43395;O43395-3	U4/U6 small nuclear ribonucleoprotein Prp3	PRPF3	0.748688	0.498933	0.360515	0.759309	0.753696	0.198272	-0.142014	0.0730231	0.949213
O43396;K7EML9;K7ER96;K7EKG2;K7EPB7	O43396;K7EML9;K7ER96	Thioredoxin-like protein 1	TXNL1	-0.189363	0.333	0.521058	0.156027	0.114698	0.825092	0.0873428	0.0807435	0.949003
O43491;O43491-4;E9PHY5;O43491-3;E9PK52;O43491-2;E9PII3;Q6R5J7;A0A2R8Y5B3;E9PQD2;Q6ZSX4;E9PMV8;E9PPC9;E9PJP4;H0Y5B0;E9PN54;E9PIG0;E9PRG1;E9PQN0;E9PMG5	O43491;O43491-4;E9PHY5;O43491-3;E9PK52;O43491-2;E9PII3;Q6R5J7	Band 4.1-like protein 2	EPB41L2	0.815689	0.888593	0.15808	0.436777	0.240415	0.644705	0.561905	0.277379	0.789706
O43592;F8WDU6	O43592	Exportin-T	XPOT	-0.039048	0.0240767	0.957555	0.338417	0.183921	0.726694	-0.151566	0.0787738	0.94928
O43707;F5GXS2;H7C144;O43707-2;O43707-3;K7EP19;M0QZQ3;C9JY79;Q9H254-2;Q9H254-4;Q9H254	O43707;F5GXS2;H7C144;O43707-2;O43707-3	Alpha-actinin-4	ACTN4	-0.714385	0.769654	0.196727	-0.353892	0.543428	0.31007	-0.467084	0.652401	0.584209
O43747;O43747-2;H3BN75;H3BS13;H3BV30;H3BRM7;H3BN71;B4DGE1;H3BR36;H3BUN9;H3BNR4	O43747;O43747-2	AP-1 complex subunit gamma-1	AP1G1	0.225074	0.124263	0.818852	0.38447	0.232005	0.653453	-1.31997	0.904505	0.418029
P42677	P42677	40S ribosomal protein S27	RPS27	3.0565	5.34464	0	2.89566	5.10312	5.06e-05	0.12882	0.3053	0.776769
O95571;M0QXB5;M0QY80;M0QX80	O95571;M0QXB5	Persulfide dioxygenase ETHE1, mitochondrial	ETHE1	1.67141	1.77599	0.0267586	2.66278	5.10183	5e-05	-0.976564	0.989911	0.378124
P63010-2;P63010;A0A087X253;P63010-3;A0A087WU93;A0A087WZQ6;A0A087WYD1;Q10567;Q10567-2;Q10567-3;Q10567-4;C9J1E7;K7ERB2;K7EN71;K7EJX1;K7EJ01;K7EKZ5;A0A087WXS3;H7C034	P63010-2;P63010;A0A087X253;P63010-3;A0A087WU93;A0A087WZQ6;A0A087WYD1	AP-2 complex subunit beta	AP2B1	4.93132	8.23978	0	5.07603	5.09332	4.94e-05	-0.296637	0.97297	0.386526
P07737;K7EJ44;I3L3D5	P07737;K7EJ44	Profilin-1	PFN1	2.79689	6.75048	0	3.86638	5.07645	4.82e-05	-0.859369	4.06555	0.0104
P62829;J3KT29;J3KTJ3;C9JD32;J3QQT9;B9ZVP7	P62829;J3KT29;J3KTJ3;C9JD32	60S ribosomal protein L23	RPL23	1.89176	0.537941	0.327535	5.37891	5.03998	4.76e-05	-1.60899	0.63366	0.581475
A0A2R8Y6I6;A0A2R8Y443;Q9Y463-2;Q9Y463-3;Q9Y463;M0R131;M0R2X3;N0GVR9;Q92630-2;Q92630	A0A2R8Y6I6;A0A2R8Y443			8.07961	6.25839	0	7.47485	5.00808	4.71e-05	-0.57847	0.503975	0.6383
O60502;O60502-3;O60502-2;O60502-4;H7C3X0	O60502;O60502-3;O60502-2;O60502-4	Protein O-GlcNAcase	MGEA5	0.551328	0.400502	0.44704	0.790195	0.527583	0.321043	0.0240185	0.00960947	0.9983
O60566-2;O60566;O60566-3	O60566-2;O60566;O60566-3	Mitotic checkpoint serine/threonine-protein kinase BUB1 beta	BUB1B	0	NaN	1	-0.284854	0.193076	0.712057	-0.418057	0.300785	0.77904
O60664-4;O60664-3;O60664;K7EL96;K7ERZ3;K7ER39;O60664-2	O60664-4;O60664-3;O60664;K7EL96;K7ERZ3	Perilipin-3	PLIN3	-1.94171	1.2113	0.0798055	-1.49671	1.32808	0.0570124	-0.934589	0.635935	0.585494
Q15046;Q15046-2;J3KRL2;H3BVA8;H3BPV7;H3BRC9	Q15046;Q15046-2	Lysine--tRNA ligase	KARS	2.93284	4.29017	0.00032	3.20915	4.99811	4.65e-05	0.129367	0.2726	0.792324
Q53EP0;Q53EP0-2	Q53EP0;Q53EP0-2	Fibronectin type III domain-containing protein 3B	FNDC3B	2.57668	5.79018	0	2.64296	4.99392	4.6e-05	0.354713	0.845905	0.453797
O60763;O60763-2	O60763;O60763-2	General vesicular transport factor p115	USO1	0.839971	2.0338	0.0156774	0.884073	1.06883	0.100825	0.23225	0.28417	0.788601
U3KQK0;Q99880;Q99879;Q99877;Q93079;Q5QNW6;P62807;P58876;O60814;Q5QNW6-2;P57053;Q96A08;A0A2R8Y619	U3KQK0;Q99880;Q99879;Q99877;Q93079;Q5QNW6;P62807;P58876;O60814;Q5QNW6-2;P57053;Q96A08	Histone H2B;Histone H2B type 1-L;Histone H2B type 1-M;Histone H2B type 1-N;Histone H2B type 1-H;Histone H2B type 2-F;Histone H2B type 1-C/E/F/G/I;Histone H2B type 1-D;Histone H2B type 1-K;Histone H2B type F-S;Histone H2B type 1-A	HIST1H2BN	0.895499	0.791239	0.188007	-0.00876198	0.00363692	0.995723	0.427819	0.393755	0.71817
Q9UL42	Q9UL42	Paraneoplastic antigen Ma2	PNMA2	2.34328	2.746	0.00559633	2.73195	4.99385	4.55e-05	-0.100475	0.0935057	0.942388
J3KSW8;A0A494BZV2;Q6WCQ1-3;Q6WCQ1;Q6WCQ1-2;H0Y2S9;H0Y7E2;H7C3G6;A0A1W2PPU9;K7EL39;J3QRL2	J3KSW8;A0A494BZV2;Q6WCQ1-3;Q6WCQ1;Q6WCQ1-2;H0Y2S9	Myosin phosphatase Rho-interacting protein	MPRIP	1.31437	3.21655	0.00233333	2.3042	4.97834	4.49e-05	-0.332283	1.0026	0.378936
O75152;E9PQ61;E9PBY7;A0A1W2PPR9;A0A1B0GTU1;A0A494C0C4	O75152;E9PQ61	Zinc finger CCCH domain-containing protein 11A	ZC3H11A	-0.473008	0.747685	0.207332	-0.148311	0.169613	0.747729	-0.419728	0.757006	0.510883
O75223;M0QZK8;B8ZZK2;H7BZK5;O75223-3;O75223-2;O75223-4;A0A0B4J1Y4	O75223;M0QZK8;B8ZZK2;H7BZK5	Gamma-glutamylcyclotransferase	GGCT	4.63545	5.16499	0.000307692	-2.24316	0.871513	0.152591	5.12451	3.29001	0.0290667
O75342;A0A3B3IRK2	O75342;A0A3B3IRK2	Arachidonate 12-lipoxygenase, 12R-type	ALOX12B	1.53905	2.03148	0.0156538	0	NaN	1	2.4057	2.79773	0.0433333
Q8NCY6;E9PKC8;E9PRK0;A0A087WZP0;E9PLV2	Q8NCY6	Myb/SANT-like DNA-binding domain-containing protein 4	MSANTD4	1.69468	3.43479	0.00128395	2.29288	4.92908	4.44e-05	-0.173868	0.330338	0.749218
O75369-6;O75369-3;O75369-2;O75369-9;O75369;O75369-8;E7EN95;O75369-5;O75369-4;O75369-7;A0A0A0MT44;H7C5L4	O75369-6;O75369-3;O75369-2;O75369-9;O75369;O75369-8;E7EN95;O75369-5;O75369-4;O75369-7	Filamin-B	FLNB	-0.267934	0.148386	0.778101	-0.429766	0.236569	0.6481	-0.0828533	0.0418379	0.975548
O75396;A0A087X1A9	O75396	Vesicle-trafficking protein SEC22b	SEC22B	0.739869	0.597743	0.28575	0.898595	1.03961	0.107325	-0.502887	0.424947	0.693694
Q13151	Q13151	Heterogeneous nuclear ribonucleoprotein A0	HNRNPA0	3.38784	4.23481	0.000307692	3.3537	4.88943	4.35e-05	-0.152595	0.162599	0.887045
Q9UQE7	Q9UQE7	Structural maintenance of chromosomes protein 3	SMC3	4.04155	6.71231	0	3.46327	4.88248	4.26e-05	-0.0317707	0.0616829	0.9594
P35251-2;P35251;A0A1W2PP02;H0Y8U4	P35251-2;P35251	Replication factor C subunit 1	RFC1	3.80099	6.2191	0	3.49289	4.87755	4.21e-05	0.959489	3.03516	0.0357778
O75534-2;O75534;O75534-3;O75534-4;E9PLT0;E9PLD4;E9PNG3	O75534-2;O75534;O75534-3;O75534-4;E9PLT0	Cold shock domain-containing protein E1	CSDE1	1.15392	1.03942	0.114826	1.11505	0.743606	0.201622	0.748331	0.380551	0.724572
O75635-2;O75635;C9JM00;C9JA68;A0A1B0GX82	O75635-2;O75635;C9JM00	Serpin B7	SERPINB7	2.06176	1.76962	0.0269029	0	NaN	1	2.52337	2.05217	0.119286
B1AH87;P30536	B1AH87;P30536	Translocator protein	TSPO	1.278	0.876504	0.162137	2.81234	4.85409	4.17e-05	-1.32719	1.07494	0.345679
C9JX88;P35998;P35998-2;C9JLS9	C9JX88;P35998;P35998-2	26S protease regulatory subunit 7	PSMC2	1.78182	1.35407	0.0603226	2.34883	4.79981	4.12e-05	-0.108767	0.10218	0.930484
A0A087WW77;Q15334	A0A087WW77;Q15334	Lethal(2) giant larvae protein homolog 1	LLGL1	3.3143	2.49451	0.00701563	3.67964	4.70935	4.08e-05	-0.599389	0.339945	0.738988
O75828	O75828	Carbonyl reductase [NADPH] 3	CBR3	-0.137619	0.0973696	0.861012	0.825263	0.64027	0.252354	-1.07236	1.07932	0.350705
A0A7I2V5R1;Q8TD19;A0A7I2V454;G3V5V0;G3V459;A0A7I2V4E9;G3V2Z5	A0A7I2V5R1;Q8TD19;A0A7I2V454;G3V5V0	Serine/threonine-protein kinase Nek9	NEK9	3.9055	5.43045	0	4.29757	4.69901	0.000121212	-0.22056	0.724404	0.523898
O75955;A0A140T9R1;O75955-2;A2AB10;A2AB09;A0A140T9X0;A2AB12;A0A140T9W4;A0A140T959;A0A140T9C3;A0A0G2JJQ6;A2AB13;A2AB11;A0A140T910;A0A140T957;A0A140T9B1;A0A140T974;A0A140T905;A2ABJ5;A0A140T907	O75955;A0A140T9R1;O75955-2;A2AB10;A2AB09;A0A140T9X0	Flotillin-1	FLOT1	-0.489698	0.094331	0.865752	0.0832722	0.0140702	0.98307	-0.907843	0.24795	0.816422
O94973-2;O94973;A0A0G2JS82;O94973-3;A0A0G2JQM1;E9PR62;A0A0G2JQA4;A0A0G2JRF9;H0YDE9;H0YEG0;A0A0G2JQT9;A0A0G2JS17;A0A0G2JRS3;E9PQP4;E9PPZ3;E9PPY8;E9PNC4;E9PS94;M0R2D9	O94973-2;O94973;A0A0G2JS82;O94973-3;A0A0G2JQM1	AP-2 complex subunit alpha-2	AP2A2	3.61003	6.61927	0	4.6514	4.69362	0.00012	-0.0528194	0.206215	0.855701
O76094;O76094-2;D6RDY6;R4GNC1	O76094;O76094-2	Signal recognition particle subunit SRP72	SRP72	-0.522779	0.948231	0.137996	-0.483997	0.560244	0.299857	0.248306	0.389452	0.713813
O94874;O94874-2;O94874-3	O94874;O94874-2;O94874-3	E3 UFM1-protein ligase 1	UFL1	0.278156	0.290884	0.574906	0.482019	0.612554	0.266888	-0.150937	0.160546	0.885993
F6T1Q0;Q6L8Q7-2;Q6L8Q7	F6T1Q0;Q6L8Q7-2;Q6L8Q7	2,5-phosphodiesterase 12	PDE12	2.34743	3.89204	0.000491803	2.7524	4.67616	0.000118812	-0.321998	1.14977	0.332
O94906;O94906-2	O94906;O94906-2	Pre-mRNA-processing factor 6	PRPF6	1.83297	3.82961	0.000571429	2.54847	4.65097	0.000117647	-0.384583	1.0857	0.352713
O94964;O94964-2;H0YDM2;X6R3R3;O94964-4;O94964-3	O94964;O94964-2;H0YDM2;X6R3R3;O94964-4	Protein SOGA1;N-terminal form;C-terminal 80 kDa form	SOGA1	-0.640645	0.566235	0.304191	0.507118	0.300948	0.558827	-1.27741	0.867053	0.437702
H0Y2X5;P47895;H0YNQ3;H0YKF9;H0YMG7;O94788-4;O94788-3;O94788	H0Y2X5;P47895	Aldehyde dehydrogenase family 1 member A3	ALDH1A3	0.701979	0.345255	0.504142	2.11766	4.65069	0.000116505	-0.628576	0.319469	0.760183
H3BNC9;P08708;H0YN88;A0A075B716;H0YN73;A0A0J9YYC4	H3BNC9;P08708;H0YN88;A0A075B716;H0YN73;A0A0J9YYC4	40S ribosomal protein S17	RPS17	0.71043	0.354557	0.493596	3.33881	4.63669	0.000115385	-1.44012	1.32553	0.283159
Q05048;A0A0A0MSZ9;A3KFI9	Q05048;A0A0A0MSZ9	Cleavage stimulation factor subunit 1	CSTF1	3.26323	4.07999	0.000285714	3.94136	4.60491	0.000114286	-0.512997	0.641754	0.587112
Q63ZY3-3;Q63ZY3;Q63ZY3-2;K7ERU2;K7EIU4;Q5W0W2;Q5W0W3;Q14678-2;Q14678	Q63ZY3-3;Q63ZY3;Q63ZY3-2	KN motif and ankyrin repeat domain-containing protein 2	KANK2	2.40436	4.79103	0.000240964	3.00103	4.58372	0.000113208	-0.627067	1.47873	0.232
O95456;O95456-2;F8WBH7	O95456;O95456-2;F8WBH7	Proteasome assembly chaperone 1	PSMG1	-0.0439579	0.0316238	0.948907	-0.0202225	0.0122584	0.985549	0.272267	0.181089	0.870832
O95470;H0Y3V8;H7BXL7	O95470	Sphingosine-1-phosphate lyase 1	SGPL1	-0.0754551	0.068477	0.904834	0.417849	0.594182	0.277621	-0.614981	1.14659	0.331783
Q9NR12;Q9NR12-2;D6RH06;Q9NR12-5;Q9NR12-6;Q9NR12-4;D6RF83;H7BYK4;Q9NR12-3;D6RAN1	Q9NR12;Q9NR12-2	PDZ and LIM domain protein 7	PDLIM7	2.67864	4.72328	0.000238095	3.38114	4.55559	0.00011215	-0.251123	0.469985	0.672722
P12004	P12004	Proliferating cell nuclear antigen	PCNA	2.54204	2.00165	0.0166203	4.79811	4.53885	0.000111111	-1.16296	1.24912	0.28453
O95747;C9JIG9	O95747;C9JIG9	Serine/threonine-protein kinase OSR1	OXSR1	0.901036	1.59398	0.0381158	0.00637665	0.00392303	0.995884	0.391127	1.30151	0.291521
Q13263;Q13263-2;M0R0K9;M0R2I3;M0R3C0	Q13263;Q13263-2;M0R0K9	Transcription intermediary factor 1-beta	TRIM28	5.43917	4.52935	0.00021978	4.78661	4.53114	0.000110092	-0.0965309	0.241858	0.820831
P00338;P00338-3;P00338-4;P00338-2;P00338-5;F5GYU2;F5GXY2;F5GXH2;F5GWW2;F5H6W8;F5H8H6;F5GZQ4;F5GXU1;F5GXC7;F5H5J4;F5H155;Q6ZMR3;F5H5G7;P07864;A0A087WUM2;G3XAP5;F5H245	P00338;P00338-3;P00338-4;P00338-2;P00338-5	L-lactate dehydrogenase A chain	LDHA	0.683805	0.360347	0.488278	1.74059	0.975111	0.121873	-1.20147	1.09199	0.354727
P00387-2;P00387;P00387-3;B1AHF3	P00387-2;P00387;P00387-3;B1AHF3	NADH-cytochrome b5 reductase 3;NADH-cytochrome b5 reductase 3 membrane-bound form;NADH-cytochrome b5 reductase 3 soluble form	CYB5R3	-0.61834	1.06494	0.108735	0.595381	1.03831	0.107363	-1.13397	2.64362	0.0485333
P00441;H7BYH4	P00441;H7BYH4	Superoxide dismutase [Cu-Zn]	SOD1	2.55217	2.57147	0.00644262	-0.180022	0.17674	0.736463	2.85056	2.86161	0.041913
P00491;G3V5M2;G3V393	P00491;G3V5M2	Purine nucleoside phosphorylase	PNP	1.70728	0.979861	0.129611	0	NaN	1	2.68572	1.79988	0.158293
O43813;E9PHS0;F8WDS9	O43813;E9PHS0;F8WDS9	LanC-like protein 1	LANCL1	0.413984	0.287783	0.577795	2.16678	4.52011	0.000109091	-1.45384	1.37138	0.259879
P13807-2;P13807;P54840	P13807-2;P13807	Glycogen [starch] synthase, muscle	GYS1	3.45915	4.15091	0.000293578	3.6906	4.51894	0.000108108	-0.30739	0.375084	0.724205
P01834;A0A5H1ZRQ3	P01834;A0A5H1ZRQ3	Ig kappa chain C region	IGKC	4.27542	5.16125	0.00030303	-1.54259	0.699769	0.220988	4.69744	4.19181	0.0173333
P02751-17;P02751-1;P02751-5;P02751-3;P02751;P02751-14;P02751-7;P02751-10;P02751-6;P02751-9;P02751-8;P02751-11;P02751-13;P02751-4;P02751-12;H0Y7Z1;P02751-2;P02751-16;H0Y4K8	P02751-17;P02751-1;P02751-5;P02751-3;P02751;P02751-14;P02751-7;P02751-10;P02751-6;P02751-9;P02751-8;P02751-11;P02751-13;P02751-4;P02751-12;H0Y7Z1	Fibronectin;Anastellin;Ugl-Y1;Ugl-Y2;Ugl-Y3	FN1	3.02429	2.65406	0.00621053	1.65298	1.0026	0.114196	0.491898	0.341223	0.739142
P04040	P04040	Catalase	CAT	1.51555	1.88605	0.0212299	0.613651	0.262439	0.612604	1.75705	2.54108	0.0562353
P04083;Q5T3N1;Q5T3N0	P04083;Q5T3N1	Annexin A1;Annexin	ANXA1	0.410383	0.218545	0.674851	-0.103258	0.0548034	0.927071	-0.729758	0.797759	0.486025
P04150-3;P04150-9;P04150;P04150-10;P04150-8;P04150-6;P04150-2;A0A494C0P1;P04150-7;P04150-5;D6RDA9;Q3MSN4;P04150-12;P04150-13;P04150-11;P04150-14;P04150-15;P04150-16	P04150-3;P04150-9;P04150;P04150-10;P04150-8;P04150-6;P04150-2;A0A494C0P1;P04150-7;P04150-5;D6RDA9;Q3MSN4;P04150-12;P04150-13;P04150-11	Glucocorticoid receptor	NR3C1	-0.133884	0.111969	0.837253	0.162397	0.372931	0.464766	-0.405636	0.51324	0.631613
Q9NWT1	Q9NWT1	p21-activated protein kinase-interacting protein 1	PAK1IP1	2.39106	3.64072	0.000851064	3.21315	4.46035	0.000106195	-0.583167	0.699831	0.544871
P04279;P04279-2	P04279;P04279-2	Semenogelin-1;Alpha-inhibin-92;Alpha-inhibin-31;Seminal basic protein	SEMG1	-3.71018	0.815741	0.179735	-0.600721	0.421168	0.418474	0.182854	0.0782447	0.948348
P04406;P04406-2;E7EUT5	P04406;P04406-2;E7EUT5	Glyceraldehyde-3-phosphate dehydrogenase	GAPDH	-0.252658	0.323393	0.532533	-0.664322	0.750276	0.199988	-0.219296	0.256597	0.806283
P04792;A0A6Q8PFK8;A0A6Q8PHJ6;A0A6Q8PGK1;A0A6Q8PFE7;A0A6Q8PF43;A0A6Q8PHA6;A0A6Q8PH65;A0A6Q8PGY2;C9J3N8	P04792;A0A6Q8PFK8;A0A6Q8PHJ6;A0A6Q8PGK1	Heat shock protein beta-1	HSPB1	-0.0654942	0.0249983	0.956221	0.0381172	0.0263295	0.971112	-0.656678	0.87102	0.438336
Q9Y230;Q9Y230-2;M0R0Y3;X6R2L4;M0QXI6;M0R0Z0;A0A1W2PS48	Q9Y230;Q9Y230-2;M0R0Y3	RuvB-like 2	RUVBL2	2.04701	2.43908	0.00752852	3.35519	4.46014	0.000105263	-0.541805	0.585183	0.609886
Q13123;E7EQZ7;D6REL4;D6RAY9;D6RCQ4;A0A0C4DGW5	Q13123;E7EQZ7;D6REL4	Protein Red	IK	2.46372	4.62536	0.000229885	3.29361	4.45967	0.000104348	-0.493238	0.841209	0.456416
P18077;F8WBS5;F8WB72;C9K025	P18077;F8WBS5;F8WB72;C9K025	60S ribosomal protein L35a	RPL35A	2.67803	3.18201	0.00253552	3.54386	4.44186	0.000102564	-0.627689	0.735049	0.51932
P49327;A0A0U1RQF0;A0A0U1RRG3;A0A1B0GTR5	P49327;A0A0U1RQF0	Fatty acid synthase;[Acyl-carrier-protein] S-acetyltransferase;[Acyl-carrier-protein] S-malonyltransferase;3-oxoacyl-[acyl-carrier-protein] synthase;3-oxoacyl-[acyl-carrier-protein] reductase;3-hydroxyacyl-[acyl-carrier-protein] dehydratase;Enoyl-[acyl-carrier-protein] reductase;Oleoyl-[acyl-carrier-protein] hydrolase	FASN	4.96049	3.23337	0.00225698	2.64997	4.43124	0.000101695	-0.0301605	0.0410019	0.975461
P05089;P05089-2;A0A5F9ZH78;A0A5F9ZGN6;P05089-3	P05089;P05089-2;A0A5F9ZH78;A0A5F9ZGN6;P05089-3	Arginase-1	ARG1	0.938298	1.24182	0.0764087	-0.938149	0.67919	0.230174	1.60555	1.47114	0.234372
P05109	P05109	Protein S100-A8;Protein S100-A8, N-terminally processed	S100A8	1.26405	0.851576	0.169479	0.0416996	0.00902107	0.990281	0.399252	0.657305	0.581768
P05120;H7C004;H7BYS2;E7ERB5;E7EPJ9;E9PDK7	P05120	Plasminogen activator inhibitor 2	SERPINB2	0.557943	0.223326	0.670506	-0.470183	0.304291	0.557767	1.13314	0.523136	0.624439
P05121;P05121-2	P05121;P05121-2	Plasminogen activator inhibitor 1	SERPINE1	-0.119712	0.0888084	0.873557	0.345671	0.380108	0.459351	-0.663068	0.66851	0.571457
P50402;Q5HY57;F8WEQ1	P50402;Q5HY57	Emerin	EMD	2.46059	2.77686	0.00537089	3.55195	4.42346	0.00010084	-0.381908	0.603815	0.606959
P05783;F8VZY9;CON__H-INV:HIT000015463	P05783;F8VZY9	Keratin, type I cytoskeletal 18	KRT18	1.63664	1.86874	0.0220534	3.49129	4.40578	0.000233333	-0.74761	0.85628	0.447164
O43252	O43252	Bifunctional 3-phosphoadenosine 5-phosphosulfate synthase 1;Sulfate adenylyltransferase;Adenylyl-sulfate kinase	PAPSS1	2.63792	4.3654	0.000333333	2.35102	4.4045	0.000231405	-0.032423	0.062617	0.959472
P23381;P23381-2;G3V3Y5;G3V3H8;G3V277;H0YJP3;G3V3X0;G3V456;G3V5U1;G3V227;G3V3P2;G3V423;G3V3R3;G3V3S7;G3V5W1;G3V4N8;G3V4C7;G3V2Y7;G3V2C0;G3V339;G3V313;G3V4S4;G3V2F2	P23381;P23381-2	Tryptophan--tRNA ligase, cytoplasmic;T1-TrpRS;T2-TrpRS	WARS	1.44477	2.04982	0.0154267	2.92593	4.40229	0.000229508	-0.973444	2.04097	0.121684
P14866;M0QXS5;A0A3B3ITJ4;P14866-2;M0QYT0;M0R1W6;B4DVF8;M0QYL7;M0R076	P14866;M0QXS5;A0A3B3ITJ4;P14866-2	Heterogeneous nuclear ribonucleoprotein L	HNRNPL	3.37814	3.65456	0.000857143	2.5509	4.39486	0.000227642	0.205924	0.298453	0.776825
Q9Y2Z0-2;Q9Y2Z0	Q9Y2Z0-2;Q9Y2Z0	Suppressor of G2 allele of SKP1 homolog	SUGT1	3.12917	3.56934	0.00113514	3.32548	4.3724	0.000224	-0.440374	0.468325	0.671447
P06702	P06702	Protein S100-A9	S100A9	0.972501	0.864805	0.165262	-0.0558491	0.0137911	0.982897	0.217769	0.131585	0.911714
A0A087WYN9;Q7Z478	A0A087WYN9;Q7Z478	ATP-dependent RNA helicase DHX29	DHX29	3.4469	5.64445	0	3.46297	4.35703	0.000222222	0.12827	0.202315	0.859001
P14324-2;P14324;A0A087X1D8;A0A087WVN4;A0A087WTP2;A0A087X090	P14324-2;P14324;A0A087X1D8;A0A087WVN4	Farnesyl pyrophosphate synthase	FDPS	1.44457	1.01239	0.120569	2.92015	4.33146	0.000220472	-1.1445	0.722522	0.521647
P25398	P25398	40S ribosomal protein S12	RPS12	3.46086	6.07432	0	2.95173	4.31358	0.00021875	0.145732	0.163986	0.887285
P07384;E9PLX0;E9PJJ3;E9PLC9;E9PMC6;E9PJA6;E9PSA6;E9PL37;E9PQB3;E9PRM1;E9PIA9	P07384	Calpain-1 catalytic subunit	CAPN1	2.76079	2.68328	0.0060177	1.48904	1.12831	0.0891098	0.333352	0.492602	0.649965
P17252;J3KRN5;P05771;P05771-2;H3BV73;M0R0I9;P05129-2;P05129	P17252	Protein kinase C alpha type	PRKCA	3.09041	4.97502	0.000273973	2.87061	4.24301	0.000215385	-0.00810547	0.0115487	0.99676
Q9H3P7	Q9H3P7	Golgi resident protein GCP60	ACBD3	2.41331	3.50675	0.00117333	2.50792	4.22109	0.00021374	0.215165	1.02045	0.371313
P07814;V9GYZ6	P07814;V9GYZ6	Bifunctional glutamate/proline--tRNA ligase;Glutamate--tRNA ligase;Proline--tRNA ligase	EPRS	1.23076	1.25389	0.0746696	0.210545	0.425931	0.413757	-0.197802	0.281415	0.786763
P07900;P07900-2;G3V2J8;Q14568;Q58FF6;Q58FG1	P07900;P07900-2	Heat shock protein HSP 90-alpha	HSP90AA1	0.195269	0.164399	0.755126	-0.23779	0.29805	0.563249	0.217038	0.529913	0.62452
P08238;Q58FF7	P08238	Heat shock protein HSP 90-beta	HSP90AB1	0.411339	0.436977	0.412103	-0.0696705	0.0864285	0.875891	0.264447	0.813375	0.475518
P08243-3;P08243-2;P08243;C9J057;F8WEJ5	P08243-3;P08243-2;P08243	Asparagine synthetase [glutamine-hydrolyzing]	ASNS	0.493924	0.45321	0.396153	0.984475	0.778903	0.186193	-0.338877	0.189023	0.870277
Q9Y678;H0Y8X7;D6RG17	Q9Y678	Coatomer subunit gamma-1	COPG1	4.01876	5.22989	0.000322581	4.7199	4.20525	0.000210526	-0.208232	0.492676	0.651112
P08579	P08579	U2 small nuclear ribonucleoprotein B	SNRPB2	-1.50792	1.39041	0.0572133	0.353158	0.256666	0.618515	-1.22478	1.26219	0.286717
P08670;B0YJC4;B0YJC5;A0A1B0GTT5;A0A1B0GVG8;P17661;P41219-2;P41219;H7C5W5;P14136-2;P14136;A0A1W2PR46;A0A1X7SBR3;P14136-3;E7ESP9;F8W835;A0A1W2PRT3;P07197;E7EMV2;P12036-2;P07196;P07197-2;Q16352;P12036	P08670;B0YJC4	Vimentin	VIM	-0.682197	0.321103	0.534195	-0.502407	0.137498	0.791645	-0.195412	0.0918276	0.941153
P08758;D6RBL5;D6RBE9;E9PHT9;D6RCN3	P08758;D6RBL5;D6RBE9	Annexin A5;Annexin	ANXA5	-2.51986	1.50993	0.0456826	-1.05405	1.0167	0.111957	-1.72354	1.27324	0.286735
P09104-2;P09104;F5H0C8;F5H1C3;U3KQP4	P09104-2;P09104;F5H0C8	Gamma-enolase;Enolase	ENO2	-1.18364	0.806268	0.183091	-1.86854	0.936448	0.132745	-0.628095	0.358509	0.731117
P09211;A8MX94;A0A2R8Y5E5;A0A087X243;A0A087X2E9	P09211;A8MX94	Glutathione S-transferase P	GSTP1	-0.627978	0.490033	0.3671	-0.549469	0.302276	0.55888	-0.605437	0.275268	0.791354
P46063;F8WA66;F8WD97;F5H2L2;F5H4P4;F5H3W0	P46063	ATP-dependent DNA helicase Q1	RECQL	2.40537	2.86667	0.00478049	2.96037	4.19439	0.000208955	0.0342983	0.0788224	0.950176
P09429;Q5T7C4;B2RPK0	P09429;Q5T7C4;B2RPK0	High mobility group protein B1;Putative high mobility group protein B1-like 1	HMGB1	-1.58775	3.0595	0.00322105	-0.541032	0.969307	0.123437	-0.581013	0.788113	0.490671
P09543-2;P09543;K7EN66;C9K0L8;K7ERZ0;K7ERC4	P09543-2;P09543	2,3-cyclic-nucleotide 3-phosphodiesterase	CNP	0.306057	0.30805	0.554692	-0.0815651	0.113339	0.82524	-0.0105904	0.00932474	0.997016
P09874;A0A7I2V3E1;A0A7I2V5E9;A0A7I2V625	P09874;A0A7I2V3E1	Poly [ADP-ribose] polymerase 1	PARP1	0	NaN	1	1.01389	0.689052	0.224763	-1.31204	1.2978	0.288083
Q71UI9;P0C0S5;C9J0D1;A0A494C189;Q71UI9-3;Q71UI9-4;Q71UI9-2;C9J386	Q71UI9;P0C0S5;C9J0D1;A0A494C189;Q71UI9-3;Q71UI9-4;Q71UI9-2;C9J386	Histone H2A.V;Histone H2A.Z;Histone H2A	H2AFV	2.31504	2.23682	0.010625	1.37185	0.531527	0.318717	0.585621	0.173782	0.876636
P0DN76;Q01081;Q01081-2;K7EJH3;A0A1B0GW87;K7EJM7;M0QYK5;M0R2N4;Q01081-3;Q01081-4;Q8WU68-3;Q8WU68-2;Q8WU68	P0DN76;Q01081;Q01081-2	Splicing factor U2AF 35 kDa subunit	U2AF1	1.40526	0.83971	0.173592	1.33096	0.734987	0.205609	-0.38387	0.121355	0.912712
P0DP25;P0DP24;P0DP23;E7EMB3;Q96HY3;M0QZ52;G3V361;A0A590UJI2;A0A590UJC0;F8WBR5;G3V226;G3V479	P0DP25;P0DP24;P0DP23;E7EMB3;Q96HY3;M0QZ52;G3V361;A0A590UJI2		CALM2	1.96336	2.8255	0.0049378	1.37939	1.00685	0.113393	0.487119	0.717835	0.524
P0DPB6;Q7Z776;A0A087X0U2;A0A1B0GUZ5;A0A0R4J2F3;P0DPB5	P0DPB6;Q7Z776;A0A087X0U2;A0A1B0GUZ5;A0A0R4J2F3;P0DPB5		POLR1D	-0.800955	0.988176	0.127863	-0.268042	0.21877	0.673808	-0.913389	1.57598	0.205818
P10301;E9PQK5;E9PQC5	P10301	Ras-related protein R-Ras	RRAS	-0.355364	0.224564	0.668563	-0.359912	0.191688	0.714311	-0.00179024	0.000815216	0.999907
P10412;P16402;Q02539;P22492	P10412;P16402	Histone H1.4;Histone H1.3	HIST1H1E	0	NaN	1	1.36913	0.469996	0.371712	-3.04477	1.65283	0.190022
P10599;P10599-2	P10599;P10599-2	Thioredoxin	TXN	2.25752	1.53168	0.0433823	0.0450714	0.025049	0.972343	1.17777	1.41232	0.24025
Q08J23;Q08J23-2;Q08J23-3;A0A140T9Y7	Q08J23;Q08J23-2;Q08J23-3	tRNA (cytosine(34)-C(5))-methyltransferase	NSUN2	2.36892	3.39432	0.00138922	2.39088	4.16253	0.000207407	-0.257794	0.593297	0.607098
P11142;E9PKE3;P11142-2;E9PN89;E9PNE6;A8K7Q2;E9PLF4;E9PQQ4;E9PQK7;E9PK54;E9PPY6;E9PI65;E9PN25;E9PS65;E9PM13	P11142;E9PKE3;P11142-2;E9PN89;E9PNE6;A8K7Q2	Heat shock cognate 71 kDa protein	HSPA8	-0.0853413	0.0997522	0.860444	0.154907	0.182557	0.726297	-0.2806	0.9162	0.412413
P43246;A0A2R8YFH0;E9PHA6;A0A2R8Y6P0;A0A2R8YG02;P43246-2;A0A2R8Y7S8;A0A2R8Y713	P43246;A0A2R8YFH0;E9PHA6;A0A2R8Y6P0;A0A2R8YG02;P43246-2;A0A2R8Y7S8	DNA mismatch repair protein Msh2	MSH2	1.48093	3.60134	0.00106849	2.4881	4.11977	0.000294118	-0.346952	1.07728	0.347448
P62269;J3JS69;A0A0G2JQH2;Q5GGW2	P62269	40S ribosomal protein S18	RPS18	3.37325	2.60407	0.00638298	3.33048	4.10349	0.000291971	0.0995834	0.104017	0.930595
P11216;H0Y4Z6	P11216	Glycogen phosphorylase, brain form	PYGB	-0.144444	0.0588679	0.912147	0.550307	0.303005	0.559058	-1.09541	0.531541	0.6258
P11279;P11279-2	P11279;P11279-2	Lysosome-associated membrane glycoprotein 1	LAMP1	2.35262	2.76071	0.00566355	-0.0363281	0.00984775	0.990369	1.98161	1.00945	0.378655
P11387;A0A7P0T852;Q969P6-2;Q969P6;E5RIC7;A0A7P0T9R7;E5RJ33;H0YBR3;H0YAR3;H0YC03;E5RGE7;E5RGR4;E5RFE3;E5RGR2;E5RJ95;E5RFS0	P11387;A0A7P0T852	DNA topoisomerase 1	TOP1	1.05964	1.50031	0.0468342	0.473177	0.316792	0.538722	-0.356868	0.527215	0.623919
Q13200;Q13200-3;Q13200-2;C9JPC0;H7C1H2;H7C2Q3;F8WBS8	Q13200;Q13200-3;Q13200-2	26S proteasome non-ATPase regulatory subunit 2	PSMD2	3.36092	2.48143	0.00705791	3.35956	4.06844	0.00028777	-0.656064	1.44186	0.243153
P11413;P11413-3;P11413-2;E7EUI8;E9PD92;E7EM57	P11413;P11413-3;P11413-2	Glucose-6-phosphate 1-dehydrogenase	G6PD	0.0976028	0.0444539	0.926236	0.465131	0.33594	0.512391	-0.291169	0.201409	0.85842
P11908;P11908-2;H7C540;A6NMS2;D3YTJ7	P11908;P11908-2;H7C540	Ribose-phosphate pyrophosphokinase 2	PRPS2	1.2264	0.854559	0.168388	0.748792	1.14484	0.0856371	0.234823	0.121636	0.914207
Q9UG63;Q9UG63-2;C9JHK9;C9JZV3	Q9UG63;Q9UG63-2;C9JHK9;C9JZV3	ATP-binding cassette sub-family F member 2	ABCF2	2.98513	6.84514	0	2.89058	4.03358	0.000371429	0.162634	0.602746	0.607019
P12236	P12236	ADP/ATP translocase 3;ADP/ATP translocase 3, N-terminally processed	SLC25A6	0.61841	0.27875	0.588301	1.43723	1.00751	0.113541	-0.638574	0.232334	0.830593
P12273	P12273	Prolactin-inducible protein	PIP	2.722	1.42279	0.0540916	-0.510475	0.206376	0.691991	3.46027	2.74158	0.04624
P12814-3;P12814;P12814-2;P12814-4;A0A7I2V4Y4;H9KV75;H7C5W8;H0YJW3;G3V2N5;G3V2W4;H0YJ11;P35609-2;A0A494C1A0;P35609;G3V5M4;A0A494C060;A0A494C033;G3V2X9;A0A494C166;A0A494C0Q3;G3V380;G3V2E8;A0A494C031	P12814-3;P12814;P12814-2;P12814-4;A0A7I2V4Y4;H9KV75	Alpha-actinin-1	ACTN1	-0.302532	0.213585	0.683118	-0.311363	0.344525	0.501949	-0.384818	0.409599	0.704706
P12956;P12956-2;B1AHC9	P12956;P12956-2;B1AHC9	X-ray repair cross-complementing protein 6	XRCC6	0.736317	0.384301	0.465047	0.901833	0.56449	0.297355	-0.0676147	0.034665	0.97265
P13010;C9JZ81;H7C0H9	P13010	X-ray repair cross-complementing protein 5	XRCC5	0.797403	0.465315	0.388537	-0.22717	0.302922	0.558537	0.374636	0.881043	0.437443
P08559-3;P08559;P08559-2;P08559-4;Q5JPU3;P29803;Q5JPU0;Q5JPT9;Q5JPU1;Q5JPU2	P08559-3;P08559;P08559-2;P08559-4	Pyruvate dehydrogenase E1 component subunit alpha, somatic form, mitochondrial	PDHA1	1.96845	3.94925	0.000433333	2.21932	3.99448	0.000453901	-0.163741	0.372459	0.72639
P13611-2;P13611-5;P13611;D6RGZ6;E9PF17;P13611-4;P13611-3;Q86W61	P13611-2;P13611-5;P13611;D6RGZ6;E9PF17;P13611-4;P13611-3;Q86W61	Versican core protein	VCAN	-0.145948	0.135262	0.801376	-0.913563	0.305838	0.555747	0.725577	0.268835	0.79242
P13639	P13639	Elongation factor 2	EEF2	0.254447	0.20319	0.697361	0.283265	0.461844	0.378996	-0.539994	1.09071	0.35252
P13797;A0A0A0MSQ0;P13797-3;P13797-2;U3KQI3;H7C4N2;Q5TBN3;P13796;Q14651	P13797;A0A0A0MSQ0;P13797-3;P13797-2	Plastin-3	PLS3	-0.729365	0.45548	0.395375	-0.545741	0.37463	0.463985	-0.462143	0.269154	0.792829
Q16543;K7EQA9;K7EKQ2;K7EIU0;K7EL68	Q16543;K7EQA9;K7EKQ2	Hsp90 co-chaperone Cdc37;Hsp90 co-chaperone Cdc37, N-terminally processed	CDC37	1.09246	0.729043	0.215814	2.20188	3.99233	0.000450704	-0.619963	0.368174	0.727987
P39019;A0A075B6E2;M0R2L9;M0QYF7;M0R140	P39019;A0A075B6E2	40S ribosomal protein S19	RPS19	3.67062	5.01951	0.00028169	2.94148	3.98836	0.000447552	0.539787	0.543978	0.622331
P13489;H0YCR7;E9PMJ3;E9PLZ3;E9PIM9;E9PMA9;E9PMN0;E9PIK5	P13489;H0YCR7	Ribonuclease inhibitor	RNH1	3.93878	2.32677	0.00942545	5.51034	3.98459	0.000444444	-0.623957	0.833545	0.459245
P14618-2;H3BTN5;H3BR70	P14618-2;H3BTN5;H3BR70	Pyruvate kinase PKM;Pyruvate kinase	PKM	-0.799829	0.893662	0.155964	0.691046	1.38433	0.0509379	-0.595308	0.726852	0.525288
P14625;A0A087WT78;A0A7P0TAE1;H0YIV0;A0A7P0T823;A0A7P0TAT8;A0A7P0T917;A0A7P0TAY2;A0A7P0TBC2;A0A7P0T8R3;A0A7P0T885;A0A7P0Z405;Q58FF3;F8W026	P14625;A0A087WT78;A0A7P0TAE1;H0YIV0;A0A7P0T823;A0A7P0TAT8;A0A7P0T917;A0A7P0TAY2;A0A7P0TBC2	Endoplasmin	HSP90B1	-0.970183	0.816162	0.179796	-0.526452	0.390721	0.44893	-0.564069	0.398347	0.716537
Q14257;Q14257-2;H0YL43;A8MXP8	Q14257;Q14257-2;H0YL43;A8MXP8	Reticulocalbin-2	RCN2	2.3133	3.62957	0.000923077	2.8468	3.97663	0.000441379	-0.316246	0.375805	0.723775
A0A7I2V258;H0Y938;H0YAC7;P35606-2;P35606;A0A7I2V3G0;A0A7I2YQF9;D6R997;D6RBZ7;D6RCL6;D6RBG7;D6RBT6	A0A7I2V258;H0Y938;H0YAC7;P35606-2;P35606	Coatomer subunit beta	COPB2	5.50543	6.43827	0	4.68762	3.96596	0.000438356	-0.147613	0.560059	0.62027
P14923;C9JK18;C9JKY1;C9J826;C9JTX4;C9JPI2;K7ERP3	P14923	Junction plakoglobin	JUP	0.185793	0.150191	0.775102	-0.724281	1.11774	0.0913805	0.962928	1.04723	0.353774
B0YIW6;P48444;P48444-2;Q6P1Q5;E9PK34	B0YIW6;P48444;P48444-2	Coatomer subunit delta	ARCN1	3.93802	4.95883	0.000266667	3.65223	3.95531	0.000432432	0.296398	0.723483	0.523482
P15924;P15924-3;P15924-2	P15924;P15924-3;P15924-2	Desmoplakin	DSP	0.139322	0.154521	0.771017	-0.697858	0.837595	0.162725	0.878695	1.28194	0.290347
Q96PK6;Q96PK6-2;A0A0A6YYI9;F8WDX3;A0A0A0MSL8;B8ZZ74;Q96PK6-3;Q96PK6-4	Q96PK6	RNA-binding protein 14	RBM14	3.81144	6.62286	0	3.72366	3.92457	0.00056	-0.306077	1.29551	0.284243
P16401	P16401	Histone H1.5	HIST1H1B	0.288287	0.407297	0.440951	0.172269	0.155977	0.766358	-0.753065	1.60455	0.206957
P16403	P16403	Histone H1.2	HIST1H1C	-0.385258	0.60009	0.284227	-0.421376	0.472506	0.369851	-1.42319	2.28366	0.0844545
J3KTA4;P17844;P17844-2;A0A0G2JLI4;A0A7I2V507;A0A7I2V2S0;A0A7I2V5F5;J3QSF1;J3QRQ7;J3KRZ1;J3KTQ4;J3QR02;J3QRN5;X6RLV5	J3KTA4;P17844;P17844-2;A0A0G2JLI4;A0A7I2V507;A0A7I2V2S0	Probable ATP-dependent RNA helicase DDX5	DDX5	3.5602	2.16457	0.0124247	2.98996	3.90482	0.000552632	-0.341488	0.767244	0.50029
P17096;P17096-3	P17096;P17096-3	High mobility group protein HMG-I/HMG-Y	HMGA1	-0.824304	1.75387	0.0278864	1.4824	0.529596	0.320198	-1.4131	2.36782	0.0797838
P17096-2;A0A669KAX1;A0A1W2PRV2	P17096-2;A0A669KAX1;A0A1W2PRV2	High mobility group protein HMG-I/HMG-Y	HMGA1	-0.237587	0.0582586	0.912559	1.78007	0.489728	0.353432	-1.16378	1.55578	0.212911
O95782-2;O95782	O95782-2;O95782	AP-2 complex subunit alpha-1	AP2A1	5.0693	4.35718	0.000329897	4.88567	3.88609	0.00054902	-0.464153	1.63941	0.192308
Q12797-10;Q12797;E5RHK2;A0A087WW51;A0A087WUJ2;E5RG29;E5RG56;Q12797-9;Q12797-6;Q12797-11;Q12797-5;Q12797-8;Q12797-2	Q12797-10;Q12797	Aspartyl/asparaginyl beta-hydroxylase	ASPH	2.11794	2.56276	0.00661789	3.08489	3.85558	0.000541935	-0.217404	0.550423	0.626429
O43865;O43865-2	O43865;O43865-2	Putative adenosylhomocysteinase 2	AHCYL1	2.47262	1.90144	0.0205783	2.46336	3.85467	0.000538462	-0.432722	0.257312	0.806081
F8VPD4;P27708;H7C2E4;H7C3Z5;H7BZB3	F8VPD4;P27708	CAD protein;Glutamine-dependent carbamoyl-phosphate synthase;Aspartate carbamoyltransferase;Dihydroorotase	CAD	4.42924	2.90888	0.0045	2.44444	3.84972	0.000535032	-0.148765	0.210145	0.852392
Q14258;A0A3B3IUA7	Q14258;A0A3B3IUA7	E3 ubiquitin/ISG15 ligase TRIM25	TRIM25	4.35446	6.26159	0	3.64837	3.82915	0.000528302	0.287354	0.639386	0.584586
O15145;C9JZD1;F8VR50	O15145;C9JZD1	Actin-related protein 2/3 complex subunit 3	ARPC3	1.46986	1.28382	0.0706518	3.33981	3.8111	0.000525	-1.23827	1.1371	0.333255
P18206;P18206-2;P18206-3	P18206;P18206-2	Vinculin	VCL	-0.588996	0.460823	0.391774	-0.679531	0.550189	0.304868	-0.423965	0.371922	0.726195
P26639;P26639-2;D6RCA5;D6R9F8;D6RDJ6;D6RBR8	P26639;P26639-2	Threonine--tRNA ligase, cytoplasmic	TARS	2.02482	2.339	0.00934798	2.66835	3.80272	0.000521739	0.67386	0.996357	0.376756
P18827;E9PHH3;H7C1K4	P18827	Syndecan-1	SDC1	0.767344	0.786973	0.18998	-0.397102	0.856139	0.156788	0.0449429	0.053829	0.96191
A8MUA9;A8MU27;P55854;P55854-2	A8MUA9;A8MU27;P55854;P55854-2	Small ubiquitin-related modifier 3	SUMO3	5.49409	6.90447	0	4.31313	3.78338	0.000592593	0.426147	0.303095	0.779948
P50991;P50991-2	P50991;P50991-2	T-complex protein 1 subunit delta	CCT4	2.71528	2.96468	0.00367677	2.45602	3.77452	0.000588957	-0.124605	0.478972	0.662614
P19387;H3BRR2	P19387;H3BRR2	DNA-directed RNA polymerase II subunit RPB3	POLR2C	1.54472	3.77387	0.000713178	0.738434	0.748053	0.200755	1.15223	1.60084	0.204
P62244;I3L3P7;I3L246;H3BN98;H3BV27;H3BT37;I3L303	P62244;I3L3P7;I3L246;H3BN98	40S ribosomal protein S15a	RPS15A	1.25468	0.622691	0.270683	3.17174	3.71659	0.000674699	-0.977003	0.531686	0.62691
P20337	P20337	Ras-related protein Rab-3B	RAB3B	-0.465895	0.249371	0.631263	-0.0172268	0.00672174	0.992241	0.555973	0.271425	0.793043
P20340-2;P20340;P20340-4;F5H3K7;P20340-3;Q9NRW1;C9JU14;F5GX61;J3KR73;Q53S08;Q9NRW1-2;C9JB90;C9J0I2;Q14964;Q9H0N0	P20340-2;P20340;P20340-4	Ras-related protein Rab-6A	RAB6A	-0.351452	0.198147	0.701834	0.384438	0.18326	0.727148	0.401929	0.22633	0.834617
P42285;H0YAC4;H0Y8U3	P42285	Superkiller viralicidic activity 2-like 2	SKIV2L2	3.52556	7.35455	0	2.64056	3.70364	0.000666667	-0.237637	2.31687	0.0815238
Q86WX3;F8WFE7	Q86WX3;F8WFE7	Active regulator of SIRT1	RPS19BP1	0.361177	0.357621	0.491933	4.04294	3.69608	0.000662722	-0.470181	0.397054	0.716415
Q68CZ2;Q68CZ2-2;E9PCX8;Q68CZ2-3;C9JHU5;Q68CZ2-4;H0Y4U1;A0A494C067;E9PF55;E9PGF5;A0A087WWW7;C9JTD0;F8VV64;C9JWN9;Q63HR2-5;Q63HR2-2;Q63HR2-6;Q63HR2;Q63HR2-4;Q9HBL0;A0A2R8Y4T1	Q68CZ2;Q68CZ2-2;E9PCX8	Tensin-3	TNS3	3.46353	4.95024	0.000263158	3.83146	3.66851	0.000729412	-0.0434547	0.054098	0.962378
P21589;P21589-2;Q96B60;H0Y7R7;H0Y3X5	P21589;P21589-2	5-nucleotidase	NT5E	0.365187	0.177343	0.732314	-0.469365	0.867795	0.153302	-0.794669	1.8749	0.154892
P21796;C9JI87	P21796;C9JI87	Voltage-dependent anion-selective channel protein 1	VDAC1	-0.522977	0.535141	0.329064	-0.171492	0.0931002	0.864661	-0.73121	0.57144	0.61115
P21980;P21980-2;A2A299;P21980-3;A2A2A0;P49221	P21980;P21980-2	Protein-glutamine gamma-glutamyltransferase 2	TGM2	1.08508	2.07937	0.0145116	0.813706	0.893658	0.144843	-0.0126289	0.0254637	0.981452
P33993;P33993-3;P33993-2;C9J8M6	P33993;P33993-3;P33993-2	DNA replication licensing factor MCM7	MCM7	3.57038	5.63104	0	3.71777	3.64567	0.000813953	-0.278234	0.418717	0.699917
P22314-2;P22314;Q5JRR6;Q5JRS1;Q5JRS3;Q5JRS2;Q5JRR9;Q5JRS0	P22314-2;P22314	Ubiquitin-like modifier-activating enzyme 1	UBA1	0.255429	0.112469	0.837018	0.468573	0.37898	0.460193	-0.86918	0.958903	0.392174
P22695;H3BRG4;H3BSJ9;H3BUE4;H3BUI9;H3BP04;A0A087WVZ4	P22695;H3BRG4;H3BSJ9	Cytochrome b-c1 complex subunit 2, mitochondrial	UQCRC2	0.843423	1.04573	0.113155	0.401661	0.606585	0.269898	-0.177962	0.183322	0.871785
P22735;P22735-2;H0YMQ8;H0YN27;H0YLT9	P22735	Protein-glutamine gamma-glutamyltransferase K	TGM1	0.304115	0.579194	0.296719	-0.688536	0.421016	0.41811	0.676384	0.947989	0.39751
Q9H2D6-5;Q9H2D6-7;Q9H2D6-3;Q9H2D6-2;Q9H2D6;Q9H2D6-6;H0Y5J9;F6WYE2;F6TR96	Q9H2D6-5;Q9H2D6-7;Q9H2D6-3;Q9H2D6-2;Q9H2D6;Q9H2D6-6	TRIO and F-actin-binding protein	TRIOBP	3.62423	4.20712	0.000301887	2.68308	3.6288	0.000809249	-0.0719658	0.161613	0.886948
P11388;P11388-2;P11388-3;P11388-4;J3KTB7	P11388;P11388-2;P11388-3;P11388-4	DNA topoisomerase 2-alpha	TOP2A	7.41198	6.16148	0	3.63121	3.61137	0.000804598	2.90291	3.53605	0.0196667
Q08211;Q08211-2	Q08211	ATP-dependent RNA helicase A	DHX9	7.01294	5.55188	0	5.77397	3.59032	0.000786517	-0.262733	0.581429	0.613075
P25205;P25205-2;J3KQ69;A0A499FHX9;Q7Z6P5	P25205;P25205-2;J3KQ69;A0A499FHX9	DNA replication licensing factor MCM3	MCM3	3.52892	3.49505	0.00118421	3.59376	3.58144	0.000782123	0.0449295	0.0233908	0.981484
Q9Y4K4;G3V4T8;G3V3V7;G3V4Q4;G3V5C6	Q9Y4K4	Mitogen-activated protein kinase kinase kinase kinase 5	MAP4K5	4.60806	6.3774	0	4.32772	3.55232	0.000773481	-0.0232353	0.035716	0.974059
P23526;P23526-2	P23526;P23526-2	Adenosylhomocysteinase	AHCY	1.34459	1.25552	0.0745965	-0.421779	0.236644	0.649365	1.2587	0.869633	0.436569
P55795	P55795	Heterogeneous nuclear ribonucleoprotein H2	HNRNPH2	2.571	4.21381	0.000304762	2.12114	3.54023	0.000808743	-0.165812	0.206039	0.854977
P23743;G3V327;C9JM35;F8W1M3;F8W1H7;G3V4E1;P23743-2;P23743-3;F8VWX8;G3V4I3;F8VNZ9;G3V312	P23743;G3V327;C9JM35;F8W1M3;F8W1H7;G3V4E1;P23743-2;P23743-3	Diacylglycerol kinase alpha;Diacylglycerol kinase	DGKA	0.0655113	0.0493983	0.91897	0.5377	0.697351	0.222176	-0.361958	0.288698	0.787156
P23921;E9PL69	P23921;E9PL69	Ribonucleoside-diphosphate reductase large subunit	RRM1	1.54186	2.75876	0.00561111	0.995763	1.03787	0.107335	0.361806	0.363801	0.731773
P24534;C9JZW3;F8WF65;F2Z2G2	P24534;C9JZW3	Elongation factor 1-beta	EEF1B2	2.28078	2.35849	0.00890706	-0.211388	0.0651385	0.911434	1.81749	0.8	0.484703
A0A3B3IRI2;P17812;A0A3B3IRQ8;A0A3B3ITF6;A0A3B3ITB8;B4E1E0;P17812-2;A0A3B3ITH9;A0A3B3ISY3	A0A3B3IRI2;P17812;A0A3B3IRQ8;A0A3B3ITF6;A0A3B3ITB8;B4E1E0;P17812-2	CTP synthase 1;CTP synthase	CTPS1	3.20454	3.75421	0.000769231	2.78874	3.49504	0.000860215	0.134818	0.133842	0.910121
P24752;A0A5F9ZHL1;A0A5F9ZHD4;A0A5F9ZHJ7;A0A5F9ZI66;A0A5F9ZHJ0;A0A5F9ZHL7;H0YEL7;E9PRQ6;A0A5F9ZHH9;P24752-2	P24752;A0A5F9ZHL1;A0A5F9ZHD4;A0A5F9ZHJ7;A0A5F9ZI66;A0A5F9ZHJ0	Acetyl-CoA acetyltransferase, mitochondrial	ACAT1	0.103683	0.0500971	0.918453	0.41384	0.561901	0.299186	-1.0142	0.809236	0.480273
Q7L576;A0A0G2JQT1;A0A0G2JR96;Q7L576-2;Q96F07-2;E7EVJ5;Q96F07;Q7L576-3;H7C229;E7EW33;A0A087WWZ1;A0A087WTQ3;A0A087WU52;A0A0G2JRX2;A0A087WVE1;A0A087WVZ5;H0YL50;A0A087WWL1;A0A0G2JRV9;A0A0G2JQH3	Q7L576;A0A0G2JQT1;A0A0G2JR96;Q7L576-2	Cytoplasmic FMR1-interacting protein 1	CYFIP1	2.47143	4.48369	0.000217391	2.93193	3.48712	0.000851064	-0.727252	1.29818	0.289778
P25311;C9JEV0;H7BZJ8	P25311;C9JEV0	Zinc-alpha-2-glycoprotein	AZGP1	2.76815	1.45199	0.0506895	0.861811	0.215275	0.679176	3.15581	1.60186	0.205892
P49411;H3BNU3	P49411	Elongation factor Tu, mitochondrial	TUFM	4.24746	2.64558	0.00626087	4.29639	3.48345	0.000846561	-0.697229	0.841211	0.457953
P25686;C9JRD2;C9JXB9;P25686-2;C9J1G2;E7ETU0;C9JX00	P25686;C9JRD2;C9JXB9;P25686-2	DnaJ homolog subfamily B member 2	DNAJB2	0.707844	0.453501	0.396541	0.278469	0.257294	0.617876	-0.133045	0.0737587	0.950567
P25705;P25705-2;P25705-3;K7ERX7;K7EK77;K7EJP1;K7EQH4;K7ENJ4;K7ESA0	P25705;P25705-2;P25705-3;K7ERX7;K7EK77	ATP synthase subunit alpha, mitochondrial	ATP5A1	-0.464653	0.348697	0.499557	-0.427669	0.87179	0.152712	-0.346761	0.742383	0.518205
Q9Y2A7;Q9Y2A7-2	Q9Y2A7;Q9Y2A7-2	Nck-associated protein 1	NCKAP1	1.73088	2.83636	0.00484615	2.61544	3.48139	0.000842105	-0.326992	1.28572	0.28953
P25788-2;P25788;G3V3W4;G3V5N4;G3V4X5	P25788-2;P25788;G3V3W4;G3V5N4	Proteasome subunit alpha type-3	PSMA3	0.699232	0.465328	0.389065	1.34043	1.3572	0.0537263	-0.262648	0.122561	0.915365
P26006;P26006-1;H0YA49;D6R9X8	P26006;P26006-1;H0YA49	Integrin alpha-3;Integrin alpha-3 heavy chain;Integrin alpha-3 light chain	ITGA3	-0.00189094	0.000836679	0.998062	0.342798	0.225837	0.662928	-0.497325	0.343976	0.739647
Q8TF42	Q8TF42	Ubiquitin-associated and SH3 domain-containing protein B	UBASH3B	2.11213	5.73273	0	2.19757	3.47857	0.000837696	-0.109916	0.330096	0.748554
C9JXB8;C9JNW5;P83731	C9JXB8;C9JNW5;P83731	60S ribosomal protein L24	RPL24	1.78599	1.23836	0.0767273	3.28298	3.44524	0.000886598	-1.98192	1.43244	0.244733
P31040-2;P31040;A0A087X1I3;D6RFM5;P31040-3;A0A494C1T6;H0Y8X1	P31040-2;P31040;A0A087X1I3;D6RFM5;P31040-3	Succinate dehydrogenase [ubiquinone] flavoprotein subunit, mitochondrial	SDHA	2.80454	4.06558	0.000421053	2.44166	3.4435	0.000882051	-0.0312492	0.0427291	0.975412
P26373;J3QSB4;P26373-2	P26373;J3QSB4;P26373-2	60S ribosomal protein L13	RPL13	-0.256702	0.18581	0.72346	0.344141	0.203403	0.696986	-0.949776	0.689766	0.550103
Q9NZB2;Q9NZB2-6;Q9NZB2-4;Q9NZB2-2;Q9NZB2-5;A0A0C4DG79;A0A0C4DH52;Q5T035	Q9NZB2;Q9NZB2-6;Q9NZB2-4;Q9NZB2-2;Q9NZB2-5	Constitutive coactivator of PPAR-gamma-like protein 1	FAM120A	3.33647	4.47701	0.000212766	3.39638	3.40861	0.000994924	-0.240722	0.690067	0.552654
O75131;A0A087WYQ3;H0YB26;E5RHZ0;A0A087WXR6;A0A087WUS8;E5RFT7;O95741;O95741-2;Q9HCH3;Q96A23-2;Q9UBL6-2;Q96A23;Q8IYJ1;Q9HCH3-2;Q86YQ8-2;Q9UBL6	O75131;A0A087WYQ3	Copine-3	CPNE3	4.04162	2.46556	0.00726437	2.49749	3.40359	0.000989899	-0.245153	0.341319	0.740012
P56192;H0YIP0;P56192-2;H0YI94;F5H2V6;H0YHV5;H0YIC2;H0YHL6;H0YI27	P56192	Methionine--tRNA ligase, cytoplasmic	MARS	3.26376	4.03533	0.000448276	3.17414	3.37753	0.00106533	-0.656369	1.1377	0.334396
O95373;E9PLJ0	O95373	Importin-7	IPO7	1.98768	2.56951	0.00648163	2.85365	3.37304	0.00106	-0.260632	0.549959	0.62453
P27348;E9PG15	P27348;E9PG15	14-3-3 protein theta	YWHAQ	-1.45996	0.849837	0.169982	-0.987595	0.461229	0.379247	-0.473175	0.189843	0.870814
Q8WWI1;Q8WWI1-4;Q8WWI1-3;Q8WWI1-2;J3KP06;F8WD26;E9PMS6;Q8WWI1-5;E9PMT2;A0A0A0MTE2;E9PMP7;H0Y424;H0YDG6;H0YDQ3;H0YE95;E9PLU6;E9PJ10;E9PK58	Q8WWI1;Q8WWI1-4;Q8WWI1-3;Q8WWI1-2;J3KP06;F8WD26;E9PMS6;Q8WWI1-5;E9PMT2;A0A0A0MTE2;E9PMP7;H0Y424	LIM domain only protein 7	LMO7	1.7576	2.48243	0.00708527	2.66888	3.3694	0.00105473	0.0806026	0.0726356	0.949233
Q96QK1;I3L4S0;A0A1W2PP10;A0A3B3ITD4	Q96QK1	Vacuolar protein sorting-associated protein 35	VPS35	3.88678	3.20606	0.00240884	3.56755	3.35313	0.00103922	0.556432	1.07278	0.343813
P28070	P28070	Proteasome subunit beta type-4	PSMB4	1.41273	3.72926	0.000757576	-0.115455	0.0656305	0.911261	0.763357	0.797196	0.485181
P28072;I3L3X7;A0A087X2I4	P28072;I3L3X7;A0A087X2I4	Proteasome subunit beta type-6;Proteasome subunit beta type	PSMB6	0.772029	0.66776	0.246226	1.16329	0.897686	0.144276	-0.103671	0.109398	0.926904
P78344;D3DQV9;P78344-2;H0Y3P2;H0YCH5;H0YD77;H0YEC5;H0YD99;H0YEN8;H0YDC0;H0YCF8;E9PKF8;H0YE87;H0YEI7;H0YE22	P78344;D3DQV9;P78344-2;H0Y3P2;H0YCH5;H0YD77	Eukaryotic translation initiation factor 4 gamma 2	EIF4G2	3.35411	6.93083	0	3.43221	3.34674	0.0011122	-0.530645	1.17694	0.320682
P28300;B7ZAJ4;A0A7P0SNB0;B0AZT2	P28300;B7ZAJ4;A0A7P0SNB0	Protein-lysine 6-oxidase	LOX	0.278816	0.227667	0.665129	0.240933	0.1995	0.70415	-0.112064	0.0775844	0.946868
P29317;P29317-2	P29317	Ephrin type-A receptor 2	EPHA2	-0.606428	0.611349	0.278024	0.271218	0.27562	0.592408	-0.701978	0.59013	0.609204
P29401;P29401-2;A0A0B4J1R6;E9PFF2;F8W888	P29401;P29401-2;A0A0B4J1R6;E9PFF2	Transketolase	TKT	-0.153674	0.0505118	0.920283	0.148773	0.0467129	0.940295	0.00911064	0.00574451	0.998561
P29508;P29508-2	P29508;P29508-2	Serpin B3	SERPINB3	5.55931	4.53884	0.000222222	0.195348	0.0568008	0.924436	5.27156	4.12526	0.013
O00159-3;F5H6E2;O00159;O00159-2;I3L501;I3L3Y6;I3L3F5	O00159-3;F5H6E2;O00159;O00159-2	Unconventional myosin-Ic	MYO1C	4.76954	3.85031	0.000483871	4.14935	3.33075	0.00110145	-0.603259	0.840799	0.453933
P61160;F5H6T1;P61160-2	P61160;F5H6T1;P61160-2	Actin-related protein 2	ACTR2	0.668962	0.61845	0.273629	2.17565	3.32948	0.00109615	-0.474704	0.415007	0.701514
P41091;Q2VIR3;Q2VIR3-2;H7BZU1	P41091;Q2VIR3;Q2VIR3-2	Eukaryotic translation initiation factor 2 subunit 3;Putative eukaryotic translation initiation factor 2 subunit 3-like protein	EIF2S3	2.92374	2.74933	0.00562212	2.46338	3.32889	0.00109091	-0.0346348	0.0437748	0.975263
P30084	P30084	Enoyl-CoA hydratase, mitochondrial	ECHS1	0	NaN	1	-0.618298	0.697016	0.222084	0.287959	0.300888	0.779994
P30086	P30086	Phosphatidylethanolamine-binding protein 1;Hippocampal cholinergic neurostimulating peptide	PEBP1	0.664225	0.44195	0.407641	1.16127	1.23667	0.06948	-0.190767	0.0925671	0.94165
P30101	P30101	Protein disulfide-isomerase A3	PDIA3	-1.91088	1.03843	0.114859	-0.443631	0.221958	0.66989	-1.63094	0.840448	0.452638
P30153;B3KQV6;E9PH38;C9J9C1;E9PPI5;E9PHZ6;E9PNM7	P30153;B3KQV6	Serine/threonine-protein phosphatase 2A 65 kDa regulatory subunit A alpha isoform	PPP2R1A	-0.866021	0.587228	0.291782	0.686036	0.843013	0.160807	-1.07841	0.941182	0.397344
P31025	P31025	Lipocalin-1	LCN1	1.85843	0.684017	0.238943	-1.53621	0.823755	0.168284	3.54366	2.22916	0.088766
Q9P0K7-2;Q9P0K7-4;Q9P0K7;Q9P0K7-3;D6RE17;D6R9G4;D6RBY4;D6REL2;D6R9G6;D6RB27;D6RF74;D6RB25;D6RBW6;A0A6Q8PG87;A0A6Q8PGC2;Q9C0D0-2;Q9C0D0;A0A6Q8PFA8	Q9P0K7-2;Q9P0K7-4;Q9P0K7;Q9P0K7-3	Ankycorbin	RAI14	4.4284	7.31016	0	3.2328	3.32122	0.00108571	-0.328089	0.722301	0.520559
Q7Z2W4;A0A7P0T8C6;C9J6P4;Q7Z2W4-2;Q7Z2W4-3;Q7Z2W4-4;H7C5K1;Q7Z2W4-5	Q7Z2W4;A0A7P0T8C6;C9J6P4;Q7Z2W4-2;Q7Z2W4-3	Zinc finger CCCH-type antiviral protein 1	ZC3HAV1	4.46381	6.46881	0	4.0204	3.31932	0.00108057	-0.170221	0.34262	0.740073
P31431-2;P31431	P31431-2;P31431	Syndecan-4	SDC4	-0.736124	0.617205	0.274235	-0.107453	0.0357912	0.958979	-1.00962	0.427465	0.693082
P48047;A0A494C0K9;H7C0C1;H7C086;H7C068	P48047;A0A494C0K9;H7C0C1	ATP synthase subunit O, mitochondrial	ATP5O	0.550753	0.222969	0.67047	2.96756	3.2944	0.00124528	-1.3342	1.04596	0.353676
P31930	P31930	Cytochrome b-c1 complex subunit 1, mitochondrial	UQCRC1	0	NaN	1	-0.146003	0.193452	0.711961	-0.647757	2.62143	0.0491613
P31942-3;P31942-2;P31942;P31942-4;P31942-6;P31942-5	P31942-3;P31942-2;P31942;P31942-4	Heterogeneous nuclear ribonucleoprotein H3	HNRNPH3	0.123626	0.074974	0.895395	0.532436	0.383729	0.455662	-0.00147705	0.000679313	0.999294
P31944	P31944	Caspase-14;Caspase-14 subunit p17, mature form;Caspase-14 subunit p10, mature form;Caspase-14 subunit p20, intermediate form;Caspase-14 subunit p8, intermediate form	CASP14	1.54386	1.73425	0.0289326	-0.551323	0.516691	0.329429	2.226	2.58749	0.0488485
P31946;P31946-2;Q4VY20;Q4VY19;A0A0J9YWE8;A0A0J9YWZ2	P31946;P31946-2	14-3-3 protein beta/alpha;14-3-3 protein beta/alpha, N-terminally processed	YWHAB	-1.54447	1.87475	0.0217976	-0.687397	1.09345	0.0955281	-0.25142	0.185049	0.872748
P31947-2;P31947	P31947-2;P31947	14-3-3 protein sigma	SFN	0.0741924	0.0135828	0.976043	-1.42019	0.717313	0.213216	1.85641	0.559495	0.619974
P32119;A6NIW5;P32119-2	P32119;A6NIW5	Peroxiredoxin-2	PRDX2	3.09111	1.95689	0.0184198	0.891801	0.290847	0.573496	0.96523	1.44703	0.242838
Q2TAY7;Q2TAY7-2	Q2TAY7;Q2TAY7-2	WD40 repeat-containing protein SMU1;WD40 repeat-containing protein SMU1, N-terminally processed	SMU1	3.18751	3.72156	0.000746269	4.01807	3.27862	0.00135211	-0.735059	1.59802	0.202989
P32780-2;P32780;E9PI26;E9PM51	P32780-2;P32780	General transcription factor IIH subunit 1	GTF2H1	0.0857803	0.0513645	0.919628	0.227129	0.119046	0.81947	0.121198	0.0614955	0.958818
P33176;A0A0G2JMZ6;A0A7I2V4K6;A0A7I2V581;A0A7I2V3N5;A0A7I2V492;O60282;A0A7I2V3V4;O60282-2;A0A6Q8PGT2;A0A6Q8PGN1;A0A7I2YQQ7;A0A7I2V352	P33176	Kinesin-1 heavy chain	KIF5B	1.13402	1.56224	0.0411886	0.865004	0.988128	0.118262	-0.336207	0.463252	0.670158
O95347;O95347-2;Q5T821	O95347;O95347-2	Structural maintenance of chromosomes protein 2	SMC2	0.578176	0.324916	0.530771	2.32832	3.24177	0.00143925	-1.454	1.00068	0.377277
I3L0H8;Q9NUU7;F6QDS0;H3BQK0;Q9UMR2-2;Q9UMR2-4;Q9UMR2;I3L352;Q9UMR2-3;Q9NUU7-2;H3BTB3;H3BN59;H3BMQ5	I3L0H8;Q9NUU7;F6QDS0;H3BQK0;Q9UMR2-2;Q9UMR2-4;Q9UMR2;I3L352;Q9UMR2-3;Q9NUU7-2	ATP-dependent RNA helicase DDX19A;ATP-dependent RNA helicase DDX19B	DDX19A	2.29572	4.58324	0.000224719	2.93384	3.22559	0.00156279	-0.405276	1.14857	0.331738
Q99613-2;Q99613;B5ME19;H3BPE3;H3BTY8;H3BPE4	Q99613-2;Q99613;B5ME19	Eukaryotic translation initiation factor 3 subunit C;Eukaryotic translation initiation factor 3 subunit C-like protein	EIF3C	0.837524	0.7267	0.216474	2.1889	3.1942	0.00164815	-1.37049	1.16956	0.323056
Q6UWE0;A0A6Q8PGF7;A0A6Q8PGB2;A0A6Q8PGW1;A0A6Q8PFL5;A0A6Q8PGT8;A0A6Q8PG02;Q6UWE0-2;A0A6Q8PFT9;A0A6Q8PFW1;A0A6Q8PFI6;A0A6Q8PH70;A0A6Q8PHH6;Q6UWE0-3;A0A6Q8PF55;A0A6Q8PFL1;A0A6Q8PGH9;A0A6Q8PG90;A0A6Q8PGZ2;A0A6Q8PEU7	Q6UWE0;A0A6Q8PGF7;A0A6Q8PGB2;A0A6Q8PGW1;A0A6Q8PFL5;A0A6Q8PGT8;A0A6Q8PG02;Q6UWE0-2;A0A6Q8PFT9;A0A6Q8PFW1;A0A6Q8PFI6;A0A6Q8PH70;A0A6Q8PHH6	E3 ubiquitin-protein ligase LRSAM1	LRSAM1	3.06651	5.03885	0.000285714	2.89968	3.1735	0.00169863	0.244104	0.290238	0.786273
Q15717-2;Q15717;M0QZR9;M0R055;A0A0A0MRX1;A0A494C147;B1APY9;A0A494C0F8;A0A494C0M6;A0A494C1D9;A0A0R4J2E6;B1AM48;A0A494C173;A0A494C0Q5;A0A494C015;A0A494C011;Q12926-2;P26378-2;P26378-4;P26378-5;P26378-1;P26378-3;P26378;Q12926	Q15717-2;Q15717;M0QZR9	ELAV-like protein 1	ELAVL1	1.86741	0.945786	0.138565	3.27509	3.17021	0.00169091	-1.14796	0.509261	0.632767
P35579;P35579-2;P35749-4;P35749-3;P35749;P35749-2;Q5BKV1;B1AH99;A0A494C024;E7ERA5;A0A2R8Y4C3;REV__S4R3H4;REV__E7EQT4;REV__Q9UKV3-5;REV__Q9UKV3	P35579;P35579-2	Myosin-9	MYH9	0.368885	1.28904	0.0699687	-0.153598	0.308556	0.551594	-0.228973	0.434948	0.687162
P35580;P35580-5;P35580-2;P35580-3;P35580-4	P35580;P35580-5;P35580-2;P35580-3;P35580-4	Myosin-10	MYH10	1.3561	1.791	0.026104	0.60266	0.438334	0.402331	-0.00333557	0.00188417	1
P36404;V9GYD0;P36404-2	P36404	ADP-ribosylation factor-like protein 2	ARL2	0	NaN	1	0.224128	0.154131	0.76886	-1.13167	1.85495	0.148914
P36542-2;P36542	P36542-2;P36542	ATP synthase subunit gamma, mitochondrial	ATP5C1	-0.052491	0.0351317	0.943821	0.0553848	0.0695674	0.904828	-0.813519	0.769372	0.50017
B4DXW1;P61158;Q9P1U1-2;Q9P1U1;F8WDR7;Q9P1U1-3;A0A0A0MTI9;H7C4J1;C9IZN3;Q9C0K3	B4DXW1;P61158	Actin-related protein 3	ACTR3	3.29241	2.58326	0.00645643	4.59224	3.15765	0.00178378	-0.704757	0.945998	0.396525
P37108;H0YLA2	P37108;H0YLA2	Signal recognition particle 14 kDa protein	SRP14	-0.831622	0.923671	0.145967	-0.00768852	0.00587128	0.993368	-0.421662	0.546676	0.62631
A0A7P0Z4F9;A0A7P0Z4K3;P55265-5;P55265;P55265-4;A0A3B3IRQ9;P55265-3;P55265-2;A0A3B3ISU1;A0A3B3ISX1;A0A3B3ITG9;A0A7P0TA14	A0A7P0Z4F9;A0A7P0Z4K3;P55265-5;P55265;P55265-4;A0A3B3IRQ9;P55265-3;P55265-2;A0A3B3ISU1;A0A3B3ISX1	Double-stranded RNA-specific adenosine deaminase	ADAR	2.49013	5.12758	0.000298507	2.79118	3.15501	0.00177578	-0.260045	0.51309	0.630591
P38159;H0Y6E7;H3BT71;P38159-2;Q96E39;H3BR27;A0A1B0GUK8;P38159-3;O75526;H3BNC1;H3BUY5;Q8N7X1	P38159;H0Y6E7;H3BT71;P38159-2;Q96E39;H3BR27;A0A1B0GUK8;P38159-3	RNA-binding motif protein, X chromosome;RNA-binding motif protein, X chromosome, N-terminally processed;RNA binding motif protein, X-linked-like-1	RBMX	-0.883899	0.671476	0.24481	-1.06675	1.11439	0.0918403	-0.0334579	0.0187095	0.986395
P38919;I3L3H2	P38919;I3L3H2	Eukaryotic initiation factor 4A-III;Eukaryotic initiation factor 4A-III, N-terminally processed	EIF4A3	1.06161	0.973438	0.131008	0.983432	1.05321	0.104281	-0.252055	0.17944	0.870996
G5EA31;P53992;P53992-2;A0A0U1RR49	G5EA31;P53992	Protein transport protein Sec24C	SEC24C	4.48596	5.16726	0.0003125	4.47068	3.14487	0.00176786	-0.401556	1.73984	0.170716
P05387;H0YDD8	P05387	60S acidic ribosomal protein P2	RPLP2	4.33263	4.15945	0.000296296	4.09806	3.14195	0.00179556	0.115954	0.178922	0.871119
P46060;H0Y4Q3;B0QYT5;B0QYT4;B0QYT6	P46060	Ran GTPase-activating protein 1	RANGAP1	2.87224	2.54429	0.0065498	2.38829	3.13398	0.00184071	0.0725384	0.126583	0.913505
P40926;G3XAL0;P40926-2	P40926;G3XAL0;P40926-2	Malate dehydrogenase, mitochondrial;Malate dehydrogenase	MDH2	0.00292854	0.00129945	0.997672	-1.32369	0.884555	0.147733	0.979693	0.601084	0.605069
E9PB90;P52789;P52790	E9PB90;P52789	Hexokinase;Hexokinase-2	HK2	2.35867	3.2712	0.00219209	3.07814	3.11861	0.00187719	-0.0348545	0.0549161	0.961535
Q14566	Q14566	DNA replication licensing factor MCM6	MCM6	3.70399	3.0319	0.00322917	3.61323	3.10391	0.00186087	0.0377048	0.041843	0.976508
P54136;P54136-2;E5RJM9;E5RH09	P54136;P54136-2	Arginine--tRNA ligase, cytoplasmic	RARS	1.83445	2.93036	0.00432161	2.48823	3.08299	0.00184483	-0.381984	0.440067	0.681713
P41214;Q5SY38;P41214-2;A0A087X1L6	P41214;Q5SY38	Eukaryotic translation initiation factor 2D	EIF2D	-0.390749	0.377407	0.47109	-0.111018	0.127604	0.806257	0.271632	0.267647	0.792462
P41240	P41240	Tyrosine-protein kinase CSK	CSK	0	NaN	1	0.786296	1.28191	0.063272	-0.461479	0.45328	0.676682
P40227;P40227-2;J3KRI6	P40227;P40227-2	T-complex protein 1 subunit zeta	CCT6A	1.9172	3.11287	0.00302128	2.3584	3.08199	0.00183691	-0.154279	0.694785	0.548296
P42166;G5E972;P42167-3;P42167-2;P42167;H0YJH7	P42166;G5E972;P42167-3;P42167-2;P42167	Lamina-associated polypeptide 2, isoform alpha;Thymopoietin;Thymopentin;Lamina-associated polypeptide 2, isoforms beta/gamma;Thymopoietin;Thymopentin	TMPO	0.0151131	0.00838012	0.984982	0.742925	0.990544	0.117492	-0.372177	0.288208	0.785791
P62906	P62906	60S ribosomal protein L10a	RPL10A	1.50056	0.899042	0.154124	2.86087	3.08101	0.00182906	-0.593234	0.288404	0.786535
P42357-2;P42357;F8W0V1;P42357-3;F8VNX0;Q4VB95	P42357-2;P42357;F8W0V1;P42357-3	Histidine ammonia-lyase	HAL	2.0923	1.91809	0.0200729	0.685876	0.348748	0.496525	1.67917	1.17793	0.321737
P53618;E9PP73;E9PP63;E9PKQ1	P53618	Coatomer subunit beta	COPB1	3.5472	3.25732	0.00226966	3.69256	3.07355	0.00182128	-0.0710732	0.272973	0.792479
P42704;C9JCA9;B8ZZ38;A0A0C4DG06	P42704	Leucine-rich PPR motif-containing protein, mitochondrial	LRPPRC	1.31231	2.23765	0.010662	1.57072	0.928962	0.133109	0.215419	0.0883491	0.946913
Q8N1G4	Q8N1G4	Leucine-rich repeat-containing protein 47	LRRC47	4.00818	7.9134	0	2.93219	3.04131	0.00183966	-0.0802509	0.197503	0.862942
P43686;P43686-2	P43686;P43686-2	26S protease regulatory subunit 6B	PSMC4	-1.21326	3.00393	0.00332308	0.0598801	0.0468525	0.94083	-1.41048	1.74155	0.17165
P43897;P43897-2;C9JT21;C9JG32;F8VPA7;F8VS27;P43897-4	P43897;P43897-2;C9JT21	Elongation factor Ts, mitochondrial;Elongation factor Ts	TSFM	0	NaN	1	0.665763	0.690921	0.224356	-1.09479	1.51738	0.224152
P45880-2;P45880;P45880-1;A0A0A0MR02;Q5JSD2;Q5JSD1	P45880-2;P45880;P45880-1;A0A0A0MR02	Voltage-dependent anion-selective channel protein 2	VDAC2	-0.174926	0.0934328	0.86664	0.0706467	0.0369762	0.958113	-0.517523	0.406747	0.707168
P45973;F8VNY3	P45973	Chromobox protein homolog 5	CBX5	1.7068	1.00949	0.120642	-0.208273	0.269055	0.602345	-0.617518	1.11602	0.339631
P45974;P45974-2;F5H571	P45974;P45974-2	Ubiquitin carboxyl-terminal hydrolase 5	USP5	0.394214	0.202031	0.697517	0.866496	0.863689	0.15466	-0.796104	0.462373	0.669424
O60684;S4R3E5;Q5TFJ7	O60684;S4R3E5	Importin subunit alpha-7	KPNA6	1.30196	1.26989	0.0722119	2.03953	3.01959	0.00201681	-0.518414	0.509434	0.63371
P04899-4;P04899;P04899-5;P04899-6;P04899-3;P04899-2;A8MTJ3;P19087;P09471-2;P09471;P11488;Q5JWE9;H0Y7E8;A0A1W2PQK2;A0A3B3IUA8;A0A1W2PS82;A0A7I2V5R6;A0A6Q8PGR1;A2A2R6;A0A087WTB6;Q5JWD1;A0A1W2PRJ7;A0A087WZE5;P38405-2;P38405;P38405-3;A0A1W2PRE1	P04899-4;P04899;P04899-5;P04899-6;P04899-3;P04899-2	Guanine nucleotide-binding protein G(i) subunit alpha-2	GNAI2	2.1685	2.96742	0.00365482	2.13987	3.01726	0.00200837	-0.595359	0.795681	0.485633
P62277;J3KMX5;E9PS50	P62277;J3KMX5;E9PS50	40S ribosomal protein S13	RPS13	2.76128	2.09851	0.0140606	2.75133	2.99682	0.0019917	0.0757595	0.0854678	0.946857
P26640;A0A140T936;A0A140T954;P26640-2;H0Y426;A2ABF4;A0A0G2JJT9;A0A140T904	P26640;A0A140T936	Valine--tRNA ligase	VARS	4.66394	4.00187	0.000440678	3.92161	2.96449	0.002107	-0.0226192	0.0414572	0.975417
P46821;D6RCL2;D6RGJ3;D6RA32	P46821	Microtubule-associated protein 1B;MAP1B heavy chain;MAP1 light chain LC1	MAP1B	-0.212835	0.0549586	0.914629	-1.77941	0.839378	0.162023	-1.19958	0.331775	0.74788
P46939;P46939-2;P46939-4;Q5T097;P46939-3	P46939;P46939-2	Utrophin	UTRN	1.26519	1.21936	0.0788401	0.909035	0.840246	0.161779	0.274919	0.162402	0.886396
P62913;Q5VVC8;P62913-2	P62913;Q5VVC8;P62913-2	60S ribosomal protein L11	RPL11	2.1795	1.97884	0.0171824	2.62894	2.96239	0.00209836	0.231207	0.293292	0.783447
P47929	P47929	Galectin-7	LGALS7	0.144912	0.0679266	0.905281	-0.172696	0.0515294	0.932568	0.271772	0.230413	0.831052
E9PDF6;O43795-2;O43795;E7EQD9;H7C2Y7;C9JYW1;Q9UBC5	E9PDF6;O43795-2;O43795	Unconventional myosin-Ib	MYO1B	0.103222	0.0504275	0.919564	2.2807	2.96032	0.00213008	-1.04615	0.698389	0.54544
Q00325-2;Q00325;F8VVM2;F8VZL5;F8VWR4;F8VWQ0	Q00325-2;Q00325;F8VVM2	Phosphate carrier protein, mitochondrial	SLC25A3	2.76458	2.35167	0.00902222	3.55284	2.93114	0.00247773	-1.2066	1.04884	0.355342
P15531;P15531-2;E7ERL0;J3KPD9;E5RHP0;C9K028;F6XY72	P15531;P15531-2;E7ERL0;J3KPD9;E5RHP0	Nucleoside diphosphate kinase A	NME1	1.20721	0.726374	0.215911	2.34502	2.92281	0.00251613	-0.189688	0.107801	0.927474
P53396;P53396-2;P53396-3;K7EIE7;K7ESG8	P53396;P53396-2;P53396-3	ATP-citrate synthase	ACLY	4.52502	3.41735	0.00133333	4.70581	2.91497	0.00261847	-0.383139	0.996865	0.377873
A0A0D9SG12;A0A2R8YF78;A0A2R8YFS5;A0A2R8Y4A4;A0A0D9SFB3;O00571;A0A0D9SF53;A0A2R8YCW1;O00571-2;A0A2R8YFR4;A0A2U3TZJ9;A0A2R8Y5G6;A0A2R8Y645;F6S8Q4;A0A2R8YDH3;A0A2R8YDT5;A0A2R8Y7T2;O15523;O15523-2;A0A0J9YVQ7;O15523-3;A0A087WVZ1;A0A2R8YCU0;A0A2R8Y650;C9J081;A0A2R8YF89;C9J8G5;A0A087WX09;Q9NQI0;Q9NQI0-4;A0A2R8Y4D2;Q9NQI0-2;D6RCM4;Q9NQI0-3;H0Y960;A0A2R8Y770	A0A0D9SG12;A0A2R8YF78;A0A2R8YFS5;A0A2R8Y4A4;A0A0D9SFB3;O00571;A0A0D9SF53;A0A2R8YCW1;O00571-2;A0A2R8YFR4;A0A2U3TZJ9;A0A2R8Y5G6;A0A2R8Y645;F6S8Q4;A0A2R8YDH3;A0A2R8YDT5;A0A2R8Y7T2;O15523;O15523-2	ATP-dependent RNA helicase DDX3X;ATP-dependent RNA helicase DDX3Y	DDX3X	1.82804	1.96654	0.0177516	2.16876	2.8968	0.002672	-0.236289	0.523142	0.625664
P39748;P39748-2;I3L3E9;F5H1Y3;CON__P01030;CON__ENSEMBL:ENSBTAP00000007350	P39748;P39748-2	Flap endonuclease 1	FEN1	2.63738	2.52291	0.00675099	2.59367	2.89662	0.00266135	-0.0650543	0.0588046	0.958987
Q96T76-9;Q96T76;Q96T76-8;Q96T76-5;Q5T454;H0Y746;Q96T76-7;H7C1W5;F8WCH8;B0QZ77	Q96T76-9;Q96T76;Q96T76-8;Q96T76-5	MMS19 nucleotide excision repair protein homolog	MMS19	1.34623	1.11696	0.0965956	2.60225	2.88655	0.00271429	-1.13076	0.942065	0.397686
P49720;A0A087WXQ8;A0A087WY10;A0A087WUL2	P49720;A0A087WXQ8;A0A087WY10;A0A087WUL2	Proteasome subunit beta type-3	PSMB3	0.0444267	0.0614881	0.91008	-0.872278	1.06838	0.100698	0.575993	0.69019	0.554066
P49748-2;P49748;P49748-3;G3V1M7;J3QRJ8;K7EMF8;J3KSR4	P49748-2;P49748;P49748-3;G3V1M7	Very long-chain specific acyl-CoA dehydrogenase, mitochondrial	ACADVL	0	NaN	1	0.387078	0.488912	0.353808	-0.970808	1.59548	0.201667
P49755;G3V2K7	P49755;G3V2K7	Transmembrane emp24 domain-containing protein 10	TMED10	0.530306	0.667507	0.245994	0	NaN	1	1.55027	2.61002	0.04925
Q8WUM4;Q8WUM4-2;A0A3B3IT07;Q8WUM4-3;F8WEQ7;F8WBR8;F8WDK9;C9IZF9	Q8WUM4;Q8WUM4-2	Programmed cell death 6-interacting protein	PDCD6IP	3.27702	2.64814	0.00625327	2.17895	2.8845	0.00269291	0.176083	0.202251	0.85803
P49916-4;P49916-3;P49916-2;P49916;K7ERZ5;K7ENR9;K7EQB6	P49916-4;P49916-3;P49916-2;P49916;K7ERZ5	DNA ligase 3	LIG3	0	NaN	1	-0.470758	0.281299	0.584769	-0.850934	0.645824	0.588331
A0A6I8PL42;B4DER1;A0A6I8PIV1;Q9P2J5;A0A6I8PS05;A0A6I8PLB8;A0A6I8PRS0;A0A6I8PIT3;Q9P2J5-2;A0A6I8PLB3;A0A6I8PIP7;A0A6I8PTV8;A0A6I8PRU9;Q9P2J5-3	A0A6I8PL42;B4DER1;A0A6I8PIV1;Q9P2J5;A0A6I8PS05;A0A6I8PLB8;A0A6I8PRS0;A0A6I8PIT3;Q9P2J5-2;A0A6I8PLB3;A0A6I8PIP7;A0A6I8PTV8;A0A6I8PRU9	Leucine--tRNA ligase, cytoplasmic	LARS	3.23428	5.54577	0	3.44866	2.88275	0.00270312	-0.163996	0.391943	0.71684
P50454;E9PJH8;E9PKH2;E9PR70;E9PPV6;E9PK86;E9PMI5;E9PIG2;E9PRS3;E9PNX1;H0YEP8;E9PLA6;E9PQ34	P50454;E9PJH8;E9PKH2;E9PR70;E9PPV6;E9PK86;E9PMI5	Serpin H1	SERPINH1	-0.396695	0.38251	0.466378	-0.515883	0.439251	0.401832	-0.125057	0.0716694	0.950194
Q01813;A0A7I2V3Z0;Q01813-2;B1APP6;H0Y757;V9GY25;Q5VSR5;H0Y3Y3	Q01813;A0A7I2V3Z0;Q01813-2;B1APP6	ATP-dependent 6-phosphofructokinase, platelet type	PFKP	3.65311	3.47585	0.00124841	2.30482	2.85992	0.00277043	0.260067	0.443325	0.682443
E7EVX8;Q8WWY3;Q8WWY3-2;Q8WWY3-4;E7EU94;E7ESX0;E7EN72;Q8WWY3-3	E7EVX8;Q8WWY3;Q8WWY3-2;Q8WWY3-4;E7EU94;E7ESX0;E7EN72	U4/U6 small nuclear ribonucleoprotein Prp31	PRPF31	1.59409	1.84436	0.0230877	2.40223	2.8518	0.00293023	-0.377362	0.324947	0.753636
P51148-2;P51148;K7ERI8;K7ENY4;K7ERQ8;F8VVK3;F8VWU4;F8WCY6;F8VUA5;K7EIP6;F8VVZ0;F8VSF8;F8VPW9;F8WD79;P61020-2;P61020;F8VWZ7	P51148-2;P51148;K7ERI8;K7ENY4;K7ERQ8	Ras-related protein Rab-5C	RAB5C	-0.230042	0.101442	0.858041	-0.119017	0.0414832	0.951596	0.0166805	0.005481	0.99823
P51149;C9J8S3;A0A6Q8PG52;A0A6Q8PH84;C9J4V0;C9J592;C9IZZ0;A0A6Q8PGE6;C9J4S4;C9J7D1;A0A6Q8PF79	P51149;C9J8S3;A0A6Q8PG52;A0A6Q8PH84;C9J4V0;C9J592;C9IZZ0;A0A6Q8PGE6;C9J4S4	Ras-related protein Rab-7a	RAB7A	0.151117	0.0708775	0.900832	0.480679	0.163559	0.755316	-0.307962	0.111565	0.924445
P51570;K7ERJ9;K7EII7	P51570	Galactokinase	GALK1	-0.709022	1.03766	0.114791	-0.230964	0.156657	0.765533	-0.481353	0.390478	0.715757
P51571;A6NLM8	P51571;A6NLM8	Translocon-associated protein subunit delta	SSR4	0.19271	0.218672	0.675385	0.806442	0.655985	0.242366	-0.365707	0.239064	0.822621
P52209-2;P52209;K7EMN2;K7EM49;K7EPF6	P52209-2;P52209;K7EMN2;K7EM49;K7EPF6	6-phosphogluconate dehydrogenase, decarboxylating	PGD	-1.19636	0.637103	0.263213	0.510671	0.278931	0.587113	-0.873032	0.450669	0.677292
P52294;C9JYI4;C9J352;C9JWD9;F2Z3G4;C9J4U1;O15131	P52294;C9JYI4;C9J352;C9JWD9;F2Z3G4;C9J4U1	Importin subunit alpha-5;Importin subunit alpha-5, N-terminally processed	KPNA1	0.263457	0.182722	0.727149	0.53514	0.717958	0.213157	-0.196177	0.176729	0.873155
P52594-2;P52594-3;P52594;P52594-4;B8ZZY2;C9J2I0	P52594-2;P52594-3;P52594;P52594-4;B8ZZY2	Arf-GAP domain and FG repeat-containing protein 1	AGFG1	0.105745	0.0728281	0.898525	-0.395278	0.497831	0.346877	0.455252	0.360013	0.730683
E7EN19;O95819-6;O95819;E7ENQ1;O95819-4;O95819-2;O95819-5;A0A0D9SEY1;G5E948;O95819-3;H7C360;G3XAA2;A0A0D9SG62;E7EX83;C9J840;H7C0P6;Q9UKE5;Q9UKE5-4;Q9UKE5-7;Q9UKE5-2;Q9UKE5-6;Q9UKE5-3;Q9UKE5-5;Q9UKE5-8;I3L2I2;C9J338;E7ETN6;I3L203	E7EN19;O95819-6;O95819;E7ENQ1;O95819-4;O95819-2;O95819-5;A0A0D9SEY1;G5E948;O95819-3;H7C360;G3XAA2;A0A0D9SG62;E7EX83;C9J840;H7C0P6	Mitogen-activated protein kinase kinase kinase kinase 4	MAP4K4	2.3764	3.3924	0.00138095	2.22295	2.82939	0.00299237	0.0382961	0.049568	0.968951
P78527;P78527-2;H0YG84	P78527;P78527-2	DNA-dependent protein kinase catalytic subunit	PRKDC	2.82634	2.27081	0.010156	3.04502	2.82659	0.00307224	-1.00696	0.57981	0.613982
P17655;P17655-2	P17655;P17655-2	Calpain-2 catalytic subunit	CAPN2	4.24507	3.48429	0.00127273	3.15275	2.81151	0.00311278	0.174047	0.379235	0.723372
Q8NDZ2;Q8NDZ2-5;Q8NDZ2-3;Q8NDZ2-4;Q8NDZ2-2	Q8NDZ2;Q8NDZ2-5;Q8NDZ2-3;Q8NDZ2-4	SUMO-interacting motif-containing protein 1	SIMC1	4.24737	5.36479	0	3.40004	2.806	0.00313109	1.41927	1.18296	0.319241
P53007;B4DP62	P53007;B4DP62	Tricarboxylate transport protein, mitochondrial	SLC25A1	0	NaN	1	-0.137846	0.0792347	0.888793	-0.164682	0.107778	0.92651
O60716;O60716-2;O60716-5;O60716-3;A0A669KB05;C9JZR2;O60716-18;O60716-10;O60716-8;O60716-9;O60716-17;O60716-7;O60716-4;O60716-6;A0A669KB62;O60716-11;O60716-13;O60716-19;O60716-21;O60716-20;O60716-22;O60716-23;O60716-14;O60716-24;O60716-16;O60716-15;O60716-12;O60716-25;O60716-26;O60716-27;O60716-29;O60716-32;O60716-28;O60716-31;O60716-30;H0YC95;E9PKL1	O60716;O60716-2;O60716-5;O60716-3;A0A669KB05;C9JZR2;O60716-18;O60716-10;O60716-8;O60716-9;O60716-17;O60716-7;O60716-4;O60716-6;A0A669KB62;O60716-11;O60716-13;O60716-19;O60716-21;O60716-20;O60716-22;O60716-23;O60716-14;O60716-24;O60716-16;O60716-15;O60716-12;O60716-25;O60716-26;O60716-27;O60716-29	Catenin delta-1	CTNND1	2.54347	3.20348	0.00241758	3.0323	2.8056	0.0031194	-0.4476	1.87367	0.152667
Q6NZI2;Q6NZI2-2;Q6NZI2-3	Q6NZI2;Q6NZI2-2	Polymerase I and transcript release factor	PTRF	3.27262	5.0407	0.000289855	2.0812	2.78728	0.00321482	1.4403	3.41281	0.0225714
P78371;P78371-2;F5GWF6;F8VQ14	P78371;P78371-2;F5GWF6;F8VQ14	T-complex protein 1 subunit beta	CCT2	1.40333	1.8875	0.0212695	2.28026	2.70441	0.00351648	-0.580074	2.05776	0.119345
P52597;A0A1B0GW42	P52597	Heterogeneous nuclear ribonucleoprotein F;Heterogeneous nuclear ribonucleoprotein F, N-terminally processed	HNRNPF	2.6835	1.61021	0.036992	3.14477	2.69396	0.00362319	-0.55517	0.644984	0.586694
P53985;Q5T8R3;Q5T8R5;P53985-2	P53985;Q5T8R3;Q5T8R5;P53985-2	Monocarboxylate transporter 1	SLC16A1	0.920993	0.985133	0.128371	0.489457	0.418278	0.420066	-0.326143	0.210633	0.852536
E9PR30;P62861	E9PR30;P62861	40S ribosomal protein S30	FAU	4.01131	1.59574	0.0379736	5.50661	2.65939	0.00389964	-0.883795	0.408466	0.705349
P22102;P22102-2;A0A140TA71;F8WD69;H7C366;C9JBJ1;C9JTV6	P22102	Trifunctional purine biosynthetic protein adenosine-3;Phosphoribosylamine--glycine ligase;Phosphoribosylformylglycinamidine cyclo-ligase;Phosphoribosylglycinamide formyltransferase	GART	2.22575	1.8573	0.0225251	2.3599	2.6398	0.00411388	-0.696246	0.995406	0.376301
P54886-2;P54886	P54886-2;P54886	Delta-1-pyrroline-5-carboxylate synthase;Glutamate 5-kinase;Gamma-glutamyl phosphate reductase	ALDH18A1	0.469812	0.301418	0.563102	0.841851	0.469248	0.371969	-0.6369	0.454427	0.677151
P55036;Q5VWC4;H0Y3Y9;A6PVX3;P55036-2;H0Y561	P55036;Q5VWC4;H0Y3Y9	26S proteasome non-ATPase regulatory subunit 4	PSMD4	0.678377	0.72649	0.216211	0.38614	0.348723	0.495942	0.0702377	0.0385225	0.973081
P55060-3;P55060;P55060-4;P55060-2	P55060-3;P55060;P55060-4	Exportin-2	CSE1L	1.03305	0.455483	0.395918	1.68397	0.661475	0.239039	-0.157364	0.29602	0.780464
P55081	P55081	Microfibrillar-associated protein 1	MFAP1	-0.568839	0.353005	0.495086	0.886803	0.601947	0.272654	-0.854552	0.527343	0.625034
P55084-2;P55084;B5MD38;C9JEY0;C9JE81;F5GZQ3;C9K0M0	P55084-2;P55084;B5MD38;C9JEY0;C9JE81;F5GZQ3	Trifunctional enzyme subunit beta, mitochondrial;3-ketoacyl-CoA thiolase	HADHB	0.286651	0.190327	0.715041	0.558288	0.337731	0.510217	-0.11988	0.0584637	0.958753
P55735;P55735-2;P55735-4;P55735-3;E7ERC8;A8MXL6	P55735;P55735-2;P55735-4;P55735-3	Protein SEC13 homolog	SEC13	-0.287382	0.281562	0.584559	0.492836	0.800859	0.177725	0.0476849	0.0393523	0.97429
F8W7C6;X1WI28;P27635;H7C123;H7C2C5;Q96L21;H7C2U2;B8A6G2;A6QRI9	F8W7C6;X1WI28;P27635;H7C123;H7C2C5	60S ribosomal protein L10	RPL10	2.86619	3.42126	0.00134146	3.03574	2.62639	0.00438298	-0.514814	1.11639	0.341093
P53621;P53621-2;A0A3B3IT15;A0A3B3IS84;A0A3B3ISC6;A0A3B3IU89;A0A3B3ITV3;A0A3B3ISK1;A0A3B3ITI7;A0A3B3IU78;A0A3B3IS23;A0A3B3ITX2;A0A3B3IU84	P53621;P53621-2;A0A3B3IT15;A0A3B3IS84;A0A3B3ISC6;A0A3B3IU89	Coatomer subunit alpha;Xenin;Proxenin	COPA	5.52489	4.04136	0.000417391	5.11163	2.59519	0.00454737	0.0944901	0.565341	0.618608
K7ELG9;Q3MHD2;Q3MHD2-2	K7ELG9;Q3MHD2;Q3MHD2-2	Protein LSM12 homolog	LSM12	-0.191122	0.180197	0.729243	2.02111	2.53668	0.00488276	-1.81342	2.36548	0.0776842
P56537;B7ZBH1;A0A0U1RQV5;P56537-2	P56537;B7ZBH1;A0A0U1RQV5;P56537-2	Eukaryotic translation initiation factor 6	EIF6	-0.0165936	0.0110607	0.980277	1.30738	1.01875	0.111335	-0.787174	0.464425	0.670588
P56545;P56545-3;P56545-2;E7EUB3	P56545;P56545-3;P56545-2	C-terminal-binding protein 2	CTBP2	1.48222	0.818003	0.179884	1.78358	1.31991	0.0582112	-0.588731	0.245917	0.818264
Q16666;Q16666-3;Q16666-6;Q16666-2;A0A0A0MRB1;H3BR88;X6RHM1;H3BM18;Q6K0P9-3;Q6K0P9-2;Q6K0P9-5;Q6K0P9-4;Q6K0P9-6;X6RHR0;Q6K0P9;H3BVE6;H3BR65	Q16666;Q16666-3;Q16666-6;Q16666-2	Gamma-interferon-inducible protein 16	IFI16	3.26734	4.83474	0.000253165	2.38137	2.4886	0.00584192	0.472616	1.25387	0.28842
Q8NHV4;Q8NHV4-3;Q8NHV4-2;G3V2M9;G3V4L2;G3V2V3	Q8NHV4;Q8NHV4-3;Q8NHV4-2	Protein NEDD1	NEDD1	2.20505	4.3435	0.000326531	2.23141	2.48628	0.00584931	0.27964	1.29564	0.286095
B7ZLQ5;P28370;A0A0A0MRP6;P28370-2	B7ZLQ5;P28370;A0A0A0MRP6;P28370-2	Probable global transcription activator SNF2L1	SMARCA1	2.70819	3.63134	0.000929577	2.84933	2.48458	0.005843	0.627149	0.599572	0.604565
P60866;P60866-2;E5RIP1;E5RJX2;G3XAN0;A0A7P0S5H5	P60866;P60866-2;E5RIP1;E5RJX2;G3XAN0;A0A7P0S5H5	40S ribosomal protein S20	RPS20	3.50789	5.40981	0	2.9876	2.45817	0.00600678	0.144885	0.319696	0.760886
P61019;P61019-2;E9PKL7;A0A3B3ITL1;Q8WUD1;H7C125;H0YD31;Q8WUD1-2;A0A1D5RMT4;E9PE37;Q6PIK3	P61019;P61019-2;E9PKL7;A0A3B3ITL1;Q8WUD1	Ras-related protein Rab-2A;Ras-related protein Rab-2B	RAB2A	-0.591469	0.409534	0.440027	1.10629	0.971401	0.123005	-0.699765	0.371404	0.725605
P61026;A0A2R8YDI9;H0YLJ8;H0YL94;G3V196;A0A2R8YFB8;P59190-2;P59190	P61026	Ras-related protein Rab-10	RAB10	0.551514	0.989327	0.127398	-0.14153	0.061448	0.918189	0.275722	0.140871	0.901639
Q8IY92;Q8IY92-2	Q8IY92;Q8IY92-2	Structure-specific endonuclease subunit SLX4	SLX4	3.57727	3.28735	0.00221714	2.18641	2.45246	0.00605405	1.38875	1.16988	0.324588
P61088;Q5JXB2;F8VZ29;F8VQQ8;F8VSD4;F8VV71	P61088;Q5JXB2;F8VZ29;F8VQQ8;F8VSD4;F8VV71	Ubiquitin-conjugating enzyme E2 N;Putative ubiquitin-conjugating enzyme E2 N-like	UBE2N	-0.495576	1.012	0.120345	0.248203	0.130533	0.802318	-0.696429	0.464349	0.66952
P61106;X6RFL8	P61106;X6RFL8	Ras-related protein Rab-14	RAB14	-0.544371	0.226628	0.666336	1.01647	0.627437	0.260311	-1.00897	0.6059	0.60488
P49368;B4DUR8;P49368-2;E9PRC8;Q5SZX6;E9PM09;Q5SZW8;Q5SZX9;E9PQ35	P49368;B4DUR8;P49368-2	T-complex protein 1 subunit gamma	CCT3	3.90863	2.41958	0.00771321	3.79667	2.45172	0.00603367	-0.144786	0.264033	0.796292
Q9UMS4;H0YGF3;F5GY56;F5H2I0;H0YGZ5	Q9UMS4	Pre-mRNA-processing factor 19	PRPF19	1.35843	1.34489	0.0614771	2.38679	2.43795	0.00632776	-0.910433	0.806012	0.483858
P61225;F6U784;Q9Y3L5;P10114	P61225	Ras-related protein Rap-2b	RAP2B	-0.389851	0.296489	0.568222	1.00058	0.773408	0.188718	-0.792943	0.4769	0.663849
P61247;D6RG13;D6RAT0;E9PFI5;D6RB09;H0Y9Y4;D6R9B6;H0Y8L7;D6RAS7;D6RED7;D6RGE0;D6RI02	P61247;D6RG13;D6RAT0;E9PFI5;D6RB09;H0Y9Y4;D6R9B6;H0Y8L7;D6RAS7	40S ribosomal protein S3a	RPS3A	2.22516	1.14149	0.0918041	1.66526	1.16805	0.0812374	-0.31231	0.370902	0.725494
M0R210;P62249;M0R3H0;M0QX76;M0R1M5;Q6IPX4	M0R210;P62249;M0R3H0;M0QX76;M0R1M5	40S ribosomal protein S16	RPS16	2.33303	1.84522	0.0230968	2.16776	2.41065	0.00666667	-0.658288	0.602537	0.604464
P61626;F8VV32;A0A0B4J259	P61626;F8VV32;A0A0B4J259	Lysozyme C;Lysozyme	LYZ	-0.372359	0.0720569	0.899451	-0.0714233	0.0263275	0.970199	-1.31297	0.415989	0.700926
P26196;Q8IV96	P26196	Probable ATP-dependent RNA helicase DDX6	DDX6	2.10118	2.43158	0.00771212	2.02422	2.40312	0.00682119	-0.468641	1.27873	0.290887
P43243;A8MXP9;A0A0R4J2E8;D6REM6;D6R991;P43243-2;B3KM87;H0Y8T4;D6RBK5;D6RIA2;D6RE02;D6RBI2;D6R8Z5;D6RAY2;D6RAM9;A0A1B0GX04;D6REK4;D6RCM3;D6RBS2;D6R9F3;D6RB45	P43243;A8MXP9;A0A0R4J2E8;D6REM6;D6R991	Matrin-3	MATR3	3.6595	2.72985	0.00579186	2.28647	2.37672	0.00697705	-0.554438	0.981861	0.381869
P19367-4;P19367-2;P19367;P19367-3;B1AR62;Q2TB90	P19367-4;P19367-2;P19367;P19367-3	Hexokinase-1	HK1	3.37211	2.84114	0.00483092	2.88635	2.36769	0.00718954	-0.199635	0.188357	0.869462
E9PDU5;A0A087X295;Q9NNW5;E9PBK6;Q6PKC6;C9K020	E9PDU5;A0A087X295;Q9NNW5;E9PBK6	WD repeat-containing protein 6	WDR6	2.1681	1.35249	0.0603954	2.43864	2.36274	0.00723377	-0.524443	0.26805	0.792659
P62070;P62070-4;E9PK85;P62070-3;P62070-2;E9PQ87	P62070;P62070-4;E9PK85;P62070-3;P62070-2	Ras-related protein R-Ras2	RRAS2	0	NaN	1	0.352605	0.197128	0.70748	-0.810721	0.682284	0.554681
P62081;A0A2R8Y623;B5MCP9	P62081;A0A2R8Y623;B5MCP9	40S ribosomal protein S7	RPS7	0.104851	0.138334	0.79656	0.3591	0.173238	0.741504	0.430452	0.750566	0.512724
Q9ULV4;Q9ULV4-2;Q9ULV4-3;B4E3S0;H0YHL7;F8W1H8;F8VUX3;F8VSA4;F8VRE9;F8VTT6;F8VVB7;F8VV53	Q9ULV4;Q9ULV4-2;Q9ULV4-3;B4E3S0;H0YHL7	Coronin-1C;Coronin	CORO1C	3.66027	2.58512	0.00653781	3.20514	2.35137	0.00753548	-0.0552368	0.035526	0.97358
P62191;P62191-2;G3V4X1	P62191;P62191-2	26S protease regulatory subunit 4	PSMC1	0.486439	0.371274	0.477389	0.874958	1.24734	0.0679759	-1.03711	1.52336	0.223269
Q9Y3A5;A0A087X020;F8WE72	Q9Y3A5;A0A087X020;F8WE72	Ribosome maturation protein SBDS	SBDS	1.26745	2.62222	0.00635193	2.63243	2.3489	0.00751125	-0.757249	1.54355	0.215068
Q99959;Q99959-2;A0A087WXY2	Q99959;Q99959-2	Plakophilin-2	PKP2	2.05255	5.42287	0	2.17189	2.33564	0.00756688	0.0465977	0.0334371	0.973849
P11166;A0A6Q8PFI8	P11166	Solute carrier family 2, facilitated glucose transporter member 1	SLC2A1	2.43752	2.60014	0.00632911	2.18202	2.33012	0.00751899	0.185364	0.180978	0.86993
P62258;P62258-2;B4DJF2;I3L3T1;K7EM20;K7EIT4;I3L0W5	P62258;P62258-2;B4DJF2;I3L3T1	14-3-3 protein epsilon	YWHAE	0.541661	0.277357	0.589826	0.693052	0.52483	0.323007	0.192333	0.128076	0.912488
Q15393;Q15393-3;Q15393-2;J3QRB2;J3QL37	Q15393	Splicing factor 3B subunit 3	SF3B3	2.26571	2.37566	0.00849438	2.1093	2.32972	0.00749527	-0.021389	0.0444709	0.974508
Q9NR45;Q5TBR0;Q5TBR1	Q9NR45	Sialic acid synthase	NANS	1.28495	1.38296	0.0577318	2.29298	2.30828	0.00797484	-0.493275	0.468628	0.672292
Q9Y2S6;A0A024R1R8	Q9Y2S6;A0A024R1R8	Translation machinery-associated protein 7	TMA7	1.44465	0.579573	0.296785	3.86456	2.28668	0.0084625	-2.12655	1.22708	0.294864
P62424;Q5T8U3;Q5T8U2	P62424;Q5T8U3	60S ribosomal protein L7a	RPL7A	-0.42885	0.272411	0.596666	0.769617	0.781836	0.185648	-1.15123	0.780978	0.496573
P62701;C9JEH7;P22090;Q8TD47	P62701;C9JEH7;P22090;Q8TD47	40S ribosomal protein S4, X isoform;40S ribosomal protein S4, Y isoform 1;40S ribosomal protein S4, Y isoform 2	RPS4X	2.04675	1.16749	0.0871387	0.794147	0.621124	0.263352	-0.271133	0.15461	0.890932
Q16658;C9JFC0;A0A0A0MSB2;C9JPH9	Q16658	Fascin	FSCN1	1.57016	1.01536	0.119776	2.68854	2.25195	0.00916049	-0.583135	1.34675	0.274836
P62820;E7END7;P62820-3;P62820-2	P62820;E7END7;P62820-3;P62820-2	Ras-related protein Rab-1A	RAB1A	1.00042	0.326037	0.529609	0.827602	0.26211	0.612516	-0.589233	0.17154	0.878817
A0A669KB68;P42224;A0A669KB56;A0A669KBA4;A0A669KB53;J3KPM9;A0A669KBI6;P42224-2;A0A669KB52;A0A669KB75;E7EPD2;D2KFR9;A0A669KB17;E7ENM1	A0A669KB68;P42224;A0A669KB56;A0A669KBA4;A0A669KB53;J3KPM9;A0A669KBI6;P42224-2;A0A669KB52;A0A669KB75	Signal transducer and activator of transcription 1-alpha/beta;Signal transducer and activator of transcription	STAT1	3.61037	4.71373	0.000232558	2.90695	2.25078	0.00913231	0.288166	0.572819	0.613007
Q14980;Q14980-2;A0A087WY61;Q14980-3;Q14980-4;H0YFY6;Q14980-5;F5H4J1;F5H6Y5;K4DIE0;F5H2F3;F5H763;F5H0Z7;F5GZW1;F5H3L6;F5H1L0;F5H4Y4;F8W6T3;F5H068;F5H073;F5GWK2;F5GWA2;F5H7R5	Q14980;Q14980-2;A0A087WY61;Q14980-3;Q14980-4	Nuclear mitotic apparatus protein 1	NUMA1	3.24642	4.09165	0.000288288	2.3658	2.22458	0.00976147	0.0767628	0.0688664	0.953627
P62857	P62857	40S ribosomal protein S28	RPS28	2.47466	1.65797	0.0335671	-0.728289	0.383078	0.456015	2.34947	1.26183	0.285175
P62877	P62877	E3 ubiquitin-protein ligase RBX1;E3 ubiquitin-protein ligase RBX1, N-terminally processed	RBX1	-1.18835	2.1997	0.011531	-0.433548	0.731858	0.2068	-0.531861	1.10254	0.347594
P20042	P20042	Eukaryotic translation initiation factor 2 subunit 2	EIF2S2	1.89659	1.06957	0.107683	2.58673	2.20978	0.0100976	-1.41863	0.803837	0.483177
P62899;H7C2W9;C9JU56;B7Z4E3;B7Z4C8;P62899-3;P62899-2;B8ZZK4	P62899;H7C2W9;C9JU56;B7Z4E3;B7Z4C8;P62899-3;P62899-2;B8ZZK4	60S ribosomal protein L31	RPL31	1.7014	1.59391	0.0380157	0.759925	0.694663	0.223106	0.133386	0.169065	0.883448
Q9GZT3-2;Q9GZT3;A0A087WUN7;H0YJ40;G3V4X6;G3V2S9;H0YJW7;H0YJI1;H0YJ07;H0YJU7	Q9GZT3-2;Q9GZT3;A0A087WUN7;H0YJ40;G3V4X6;G3V2S9;H0YJW7	SRA stem-loop-interacting RNA-binding protein, mitochondrial	SLIRP	0.870822	0.859896	0.167098	2.29012	2.18498	0.0103273	-0.983274	1.07808	0.350154
O95340;O95340-2	O95340;O95340-2	Bifunctional 3-phosphoadenosine 5-phosphosulfate synthase 2;Sulfate adenylyltransferase;Adenylyl-sulfate kinase	PAPSS2	3.42738	3.8883	0.000487805	3.00183	2.16389	0.0108675	0.234013	0.469753	0.671715
P62937;F8WE65;C9J5S7;A0A7I2V5J5;P62937-2;E5RIZ5;A0A7I2V4V1;A0A7P0S768	P62937;F8WE65;C9J5S7;A0A7I2V5J5;P62937-2	Peptidyl-prolyl cis-trans isomerase A;Peptidyl-prolyl cis-trans isomerase A, N-terminally processed;Peptidyl-prolyl cis-trans isomerase	PPIA	-0.244929	0.0814072	0.88413	1.5159	0.682143	0.228537	-0.835415	0.363501	0.731169
Q5JWF2;Q5JWF2-2;P63092-4;P63092;P63092-2;P63092-3;A0A0A0MR13;A0A590UJ58;B0AZR9;A0A590UJF0;A0A590UJB0;A0A590UJY2;A0A590UJQ9;A0A590UJR6;A0A590UJJ0;A0A590UKB4;A0A590UJI6;A0A590UJG5;A0A590UJQ2;A0A590UJS2;S4R3E3;A0A590UJ22;A0A590UKA4;A0A590UK28	Q5JWF2;Q5JWF2-2;P63092-4;P63092;P63092-2;P63092-3;A0A0A0MR13;A0A590UJ58;B0AZR9;A0A590UJF0;A0A590UJB0;A0A590UJY2;A0A590UJQ9;A0A590UJR6;A0A590UJJ0;A0A590UKB4;A0A590UJI6;A0A590UJG5;A0A590UJQ2;A0A590UJS2;S4R3E3;A0A590UJ22	Guanine nucleotide-binding protein G(s) subunit alpha isoforms XLas;Guanine nucleotide-binding protein G(s) subunit alpha isoforms short	GNAS	-0.547088	1.22752	0.0778244	-0.0250885	0.0282639	0.96807	-0.139664	0.232616	0.830979
P63104;E7EX29;B0AZS6;P63104-2;B7Z2E6;H0YB80;E7ESK7;E9PD24;E7EVZ2;E5RGE1;E5RIR4	P63104;E7EX29;B0AZS6;P63104-2;B7Z2E6;H0YB80	14-3-3 protein zeta/delta	YWHAZ	-1.1173	1.26203	0.0735242	-0.351889	0.494006	0.349318	-0.469107	0.564515	0.615834
P63167;F8VXL2;F8VRV5;Q96FJ2	P63167;F8VXL2;F8VRV5;Q96FJ2	Dynein light chain 1, cytoplasmic;Dynein light chain 2, cytoplasmic	DYNLL1	1.64084	1.54333	0.0427212	0.912471	0.522532	0.325072	0.899651	0.411458	0.703768
P63173;J3KT73;J3QL01;J3KSP2	P63173;J3KT73;J3QL01	60S ribosomal protein L38	RPL38	0.269316	0.258208	0.618153	-0.063435	0.034884	0.960167	0.308106	0.194549	0.867135
Q8WVC2;P63220;Q9BYK1;Q9BYK2	Q8WVC2;P63220;Q9BYK1	40S ribosomal protein S21	RPS21	2.07995	1.38171	0.0578216	1.13804	0.678403	0.230247	1.45144	0.622935	0.591902
P05388;F8VWS0;P05388-2;F8VW21;F8VU65;F8VPE8;G3V210;F8VZS0;Q8NHW5;F8VS58;F8VQY6;F8VRK7;F8W1K8;F8VWV4	P05388;F8VWS0;P05388-2;F8VW21;F8VU65;F8VPE8;G3V210;F8VZS0;Q8NHW5	60S acidic ribosomal protein P0;60S acidic ribosomal protein P0-like	RPLP0	2.17584	1.93874	0.019362	2.66955	2.1525	0.0112096	0.0226555	0.0215736	0.984558
P67809;H0Y449;C9J5V9	P67809;H0Y449	Nuclease-sensitive element-binding protein 1	YBX1	0.228203	0.089726	0.872161	1.07373	0.958528	0.126427	-0.79306	0.522933	0.623482
E7ETK0;A0A2R8Y849;A0A2R8YD14;P62847-2;P62847-3;P62847;P62847-4;A0A2R8Y8A0	E7ETK0;A0A2R8Y849;A0A2R8YD14;P62847-2;P62847-3;P62847;P62847-4;A0A2R8Y8A0	40S ribosomal protein S24	RPS24	2.05626	1.984	0.016959	2.73538	2.15231	0.0111761	-1.14501	1.04114	0.355946
Q16778;P33778;P23527;P06899;Q8N257;Q6DRA6;Q6DN03	Q16778;P33778;P23527;P06899;Q8N257	Histone H2B type 2-E;Histone H2B type 1-B;Histone H2B type 1-O;Histone H2B type 1-J;Histone H2B type 3-B	HIST2H2BE	1.80384	0.870348	0.164136	2.87501	2.14911	0.0111429	-1.03877	0.36754	0.728051
Q9Y5B9;G3V5A4;G3V401;G3V2X0	Q9Y5B9	FACT complex subunit SPT16	SUPT16H	4.53871	3.68735	0.000823529	3.46114	2.13948	0.0112878	-0.279852	0.230449	0.832037
Q8N1F7;H3BVG0;Q8N1F7-2;H3BP95;H3BPA9;H3BMX0;H3BRD9;H3BV15;H3BVE2;H3BV11;H3BRI8;H3BM93	Q8N1F7;H3BVG0;Q8N1F7-2	Nuclear pore complex protein Nup93	NUP93	2.55232	3.73096	0.000763359	2.14073	2.13412	0.011351	0.0856369	0.122387	0.914619
P78417;Q5TA02;P78417-3;P78417-2;Q5TA01	P78417;Q5TA02;P78417-3	Glutathione S-transferase omega-1	GSTO1	2.63583	2.57628	0.00644628	1.07587	0.425639	0.413093	0.780275	0.266579	0.792379
O75643;A0A494C1A5;O75643-2	O75643;A0A494C1A5	U5 small nuclear ribonucleoprotein 200 kDa helicase	SNRNP200	3.15929	3.5031	0.00116556	2.51309	2.07955	0.0124186	-0.347499	0.2905	0.786919
P81605;P81605-2	P81605;P81605-2	Dermcidin;Survival-promoting peptide;DCD-1	DCD	0.264519	0.283453	0.583951	-0.298235	0.636886	0.25435	0.583866	1.42501	0.242374
P84022;P84022-3;P84022-2;H3BVD1;P84022-4;H0YKE2;H0YNV1;H3BQ00	P84022;P84022-3;P84022-2;H3BVD1;P84022-4	Mothers against decapentaplegic homolog 3;Mothers against decapentaplegic homolog	SMAD3	0.16963	0.2029	0.696495	-0.887774	0.931723	0.132882	0.56671	0.53861	0.621446
P84090;G3V279	P84090;G3V279	Enhancer of rudimentary homolog	ERH	0.922777	0.870648	0.164129	-0.557492	0.342322	0.504697	1.3912	1.00669	0.376603
Q00059;Q00059-2;H7BYN3	Q00059;Q00059-2;H7BYN3	Transcription factor A, mitochondrial	TFAM	0.542419	0.289308	0.576005	1.62092	1.10732	0.0929225	-0.253609	0.243949	0.818663
D6REX3;O94979-8;O94979;O94979-2;O94979-9;O94979-4;O94979-10;O94979-3;O94979-6;O94979-7;H7BXG7;D6RHZ5;O94979-5;H0YAB3;H0Y8V7;H0Y9K1;H0Y8W8;H0Y9T9;H0YAF5	D6REX3;O94979-8;O94979;O94979-2;O94979-9;O94979-4;O94979-10;O94979-3;O94979-6;O94979-7;H7BXG7;D6RHZ5;O94979-5;H0YAB3	Protein transport protein Sec31A	SEC31A	2.13518	2.19773	0.0115464	2.49989	1.96041	0.0169405	-0.269831	0.795099	0.484858
A0A7P0TBA9;P19525;A0A7P0TAL9;P19525-2;A0A7P0Z4M0	A0A7P0TBA9;P19525;A0A7P0TAL9;P19525-2;A0A7P0Z4M0	Interferon-induced, double-stranded RNA-activated protein kinase	EIF2AK2	2.58033	1.70524	0.0303691	2.3292	1.93486	0.0179944	0.0751873	0.0244097	0.982772
Q01082;A0A087WUZ3;Q01082-3;Q01082-2;F8W6C1	Q01082;A0A087WUZ3;Q01082-3;Q01082-2	Spectrin beta chain, non-erythrocytic 1	SPTBN1	-0.100201	0.057251	0.912098	-0.879742	0.945999	0.129719	-0.296626	0.18934	0.870761
P26368-2;P26368;K7ENG2;K7ELP8	P26368-2;P26368;K7ENG2	Splicing factor U2AF 65 kDa subunit	U2AF2	1.92997	1.28269	0.0706904	2.00428	1.92448	0.0183483	-0.407075	0.215279	0.847856
Q01469;I6L8B7	Q01469	Fatty acid-binding protein, epidermal	FABP5	3.35116	3.00939	0.00334021	1.7744	0.761016	0.19489	3.01923	2.70436	0.0474074
Q01518-2;Q01518;Q5T0R7;Q5T0R6;Q5T0R5;Q5T0R4;Q5T0R3;Q5T0R2;Q5T0R1;Q5T0R9;Q5T0R8;Q5T0S3;P40123-3	Q01518-2;Q01518;Q5T0R7;Q5T0R6;Q5T0R5;Q5T0R4;Q5T0R3;Q5T0R2;Q5T0R1;Q5T0R9	Adenylyl cyclase-associated protein 1;Adenylyl cyclase-associated protein	CAP1	-1.92785	2.75887	0.00563721	-0.693249	0.599826	0.273755	-0.653741	1.26937	0.28759
V9GYY3;F5H2F4;P11586;V9GZ78;A0A494C1T2	V9GYY3;F5H2F4;P11586;V9GZ78;A0A494C1T2	C-1-tetrahydrofolate synthase, cytoplasmic;Methylenetetrahydrofolate dehydrogenase;Methenyltetrahydrofolate cyclohydrolase;Formyltetrahydrofolate synthetase;C-1-tetrahydrofolate synthase, cytoplasmic, N-terminally processed	MTHFD1	2.26906	1.33581	0.0624018	2.05643	1.91364	0.0184598	-0.218658	0.299565	0.778951
P49189;P49189-3;P49189-2	P49189;P49189-3;P49189-2	4-trimethylaminobutyraldehyde dehydrogenase	ALDH9A1	2.21931	2.11074	0.0137627	2.32424	1.8822	0.0194768	-0.108728	0.175301	0.874881
Q01995;H0YCU9;E9PJ32	Q01995;H0YCU9	Transgelin	TAGLN	0.335045	0.218861	0.675972	1.2235	0.897145	0.14396	-1.17263	0.656794	0.580955
Q02413;Q02413-2	Q02413	Desmoglein-1	DSG1	0.545311	0.986113	0.128387	-0.257158	0.377121	0.462354	1.03961	1.70947	0.174212
Q02809;Q02809-2;Q5JXB8;Q5JXB7	Q02809;Q02809-2	Procollagen-lysine,2-oxoglutarate 5-dioxygenase 1	PLOD1	-1.33371	0.666415	0.245981	-0.0888855	0.0333087	0.962521	-1.58078	0.874712	0.43918
P05204;A0A087WZE9;Q15651-2;Q15651	P05204;A0A087WZE9;Q15651-2;Q15651	Non-histone chromosomal protein HMG-17;High mobility group nucleosome-binding domain-containing protein 3	HMGN2	-0.696588	0.379719	0.468524	3.50201	1.87732	0.0195761	-3.31193	2.99979	0.0343158
P05023;P05023-4;P05023-3;P05023-2;A0A2R8YEY8;P13637-3;P13637-2;P13637;A0A0A0MT26;M0R116;B1AKY9;P50993;H0Y7C1;P20648;M0QXF2;Q13733;E9PRA5;Q5TC05;Q5TC01	P05023;P05023-4;P05023-3;P05023-2;A0A2R8YEY8;P13637-3;P13637-2;P13637;A0A0A0MT26;M0R116	Sodium/potassium-transporting ATPase subunit alpha-1;Sodium/potassium-transporting ATPase subunit alpha-3	ATP1A1	2.75184	1.80723	0.025516	2.62799	1.84704	0.0209437	-0.040641	0.059039	0.959477
Q06210-2;Q06210;A0A6I8PTT9;A0A6I8PRN4;A0A6I8PRT6	Q06210-2;Q06210;A0A6I8PTT9;A0A6I8PRN4	Glutamine--fructose-6-phosphate aminotransferase [isomerizing] 1	GFPT1	2.87113	2.3399	0.00938235	3.10846	1.82198	0.0221277	0.206107	0.606961	0.607634
Q05209;Q05209-2;Q05209-3;H0YC15;C9J1X8;F8WB51;H3BM04	Q05209;Q05209-2;Q05209-3	Tyrosine-protein phosphatase non-receptor type 12	PTPN12	-0.355967	0.374759	0.473549	0.565414	0.590292	0.280403	-0.645005	0.660536	0.580783
Q05682-5;Q05682-4;Q05682-2;Q05682-3;Q05682;Q05682-6;E9PGZ1;E7EX44;C9J813;A0A6Q8PGI1;C9JEK3;REV__O75334-4;REV__A0A2R8Y7R9;REV__O75334-2;REV__O75334-3;REV__G3V200;REV__Q13136-2;REV__Q13136;C9JE79;REV__O75334-5;REV__O75334-6;REV__H0YHK3;REV__E9PJZ7;F8WE61;REV__H0YEF9;REV__H0YH95;REV__O75334	Q05682-5;Q05682-4;Q05682-2;Q05682-3;Q05682;Q05682-6;E9PGZ1;E7EX44;C9J813	Caldesmon	CALD1	-1.22218	0.66494	0.246527	-0.869773	0.449245	0.390907	-0.478959	0.237785	0.822698
Q99832;Q99832-3;Q99832-4;Q99832-2;F8WAM2;F8WBP8	Q99832;Q99832-3;Q99832-4;Q99832-2	T-complex protein 1 subunit eta	CCT7	3.3095	2.79432	0.00513207	2.96898	1.7996	0.0227789	-0.206898	1.08725	0.352995
Q07065	Q07065	Cytoskeleton-associated protein 4	CKAP4	-0.316523	0.198323	0.702201	-0.3069	0.167141	0.75121	-0.0479164	0.0256392	0.982123
Q07866-3;Q07866-2;G5E9S8;F8W6L3;G3V3H3;G3V5R9;G3V2E7;Q07866-8;Q07866;Q07866-7;Q07866-5;Q07866-10;Q07866-6;Q07866-4;Q07866-9;E7EVH7;H0YJU9;H0YJL0;H0YG16;H0YJT3;G3V2P7;H0YGB8	Q07866-3;Q07866-2;G5E9S8;F8W6L3;G3V3H3;G3V5R9;G3V2E7;Q07866-8;Q07866;Q07866-7;Q07866-5;Q07866-10;Q07866-6;Q07866-4;Q07866-9;E7EVH7	Kinesin light chain 1	KLC1	0.141238	0.0826445	0.883064	0.491751	0.820548	0.169093	-0.394707	0.287038	0.786584
A0A0B4J269;Q13509;Q13509-2;G3V2A3;G3V5W4;G3V2R8;G3V3R4;G3V2N6	A0A0B4J269;Q13509;Q13509-2	Tubulin beta-3 chain	TUBB3	3.25666	1.65267	0.0339235	2.43865	1.78924	0.0230366	-0.210912	0.181165	0.8718
Q08397;H3BUV8	Q08397;H3BUV8	Lysyl oxidase homolog 1	LOXL1	0.316164	1.4126	0.0553269	-0.279677	0.283367	0.582645	0.562076	2.88156	0.0409091
Q08554-2;Q08554	Q08554-2;Q08554	Desmocollin-1	DSC1	0.955525	1.42865	0.0535787	0.512189	0.425645	0.413611	1.23231	1.43039	0.241541
Q08945;A0A0U1RRK2	Q08945	FACT complex subunit SSRP1	SSRP1	2.25145	1.69077	0.0311758	0.612186	0.254419	0.62101	0.176419	0.0765403	0.948388
F5GYN4;J3KR44;Q96FW1;F5H6Q1;F5GYJ8;F5H3F0;Q96FW1-2	F5GYN4;J3KR44;Q96FW1;F5H6Q1;F5GYJ8;F5H3F0;Q96FW1-2	Ubiquitin thioesterase OTUB1	OTUB1	0.936293	1.14521	0.0912556	1.41502	1.98512	0.0159885	-0.601318	0.551753	0.625738
Q09028-3;Q09028;Q09028-4;Q09028-2;E9PNS2;C9JPP3;E9PIC4;E9PNS6;H0YF10	Q09028-3;Q09028;Q09028-4;Q09028-2	Histone-binding protein RBBP4	RBBP4	1.21657	0.749006	0.207174	0.535348	0.250418	0.626924	0.438306	0.182204	0.872812
Q09666;E9PQE3;E9PJZ0;E9PKR9;E9PJC6;E9PLK4;Q09666-2	Q09666	Neuroblast differentiation-associated protein AHNAK	AHNAK	-0.0913868	0.0594554	0.91171	-1.03298	1.36734	0.0523721	-0.0139481	0.0110121	0.997008
Q12765;Q12765-2;Q12765-3;B8ZZP4;C9J7U9;C9K052	Q12765;Q12765-2;Q12765-3	Secernin-1	SCRN1	-0.132141	0.119715	0.824478	-0.525668	0.625105	0.261201	0.301878	0.578113	0.611423
Q12788;J3KNP2;A0A087WYP7	Q12788;J3KNP2;A0A087WYP7	Transducin beta-like protein 3	TBL3	1.04538	0.683627	0.238819	0.324131	0.27094	0.600241	0.939846	0.532667	0.626554
P61981	P61981	14-3-3 protein gamma;14-3-3 protein gamma, N-terminally processed	YWHAG	0.386043	0.177861	0.731991	1.49846	1.98483	0.0159429	-0.0143513	0.00748728	0.997691
E7EQR4;P15311;E9PQ82;E9PNV3;P35241-3;A0A2R8Y5P0	E7EQR4;P15311	Ezrin	EZR	-2.33862	1.17948	0.0852083	-1.63456	1.98114	0.016114	-1.12259	0.574777	0.613408
Q12906;Q12906-7;Q12906-5;Q12906-4;Q12906-2;Q12906-6;Q12906-3;Q96SI9-2;Q96SI9;K7EQR9;K7EKJ9;K7EPG3;K7EKY0	Q12906;Q12906-7;Q12906-5;Q12906-4;Q12906-2;Q12906-6;Q12906-3	Interleukin enhancer-binding factor 3	ILF3	2.86375	2.30488	0.00984837	1.19035	1.11996	0.0909579	0.713662	1.8593	0.149739
Q12965;H0YN00;H0YLE5;O00160	Q12965	Unconventional myosin-Ie	MYO1E	0	NaN	1	-0.306845	0.174195	0.740147	-0.603217	0.398324	0.71537
Q13045-2;Q13045-3;Q13045	Q13045-2;Q13045-3;Q13045	Protein flightless-1 homolog	FLII	-0.0693317	0.0566646	0.912598	-0.000762177	0.000458668	0.999892	0.178735	0.126272	0.913026
P55809;E9PDW2;P55809-2	P55809	Succinyl-CoA:3-ketoacid coenzyme A transferase 1, mitochondrial	OXCT1	0.978283	1.31116	0.0663333	1.18375	1.97466	0.0163636	-0.76258	2.01018	0.124867
Q16513-2;Q16513;Q16513-3;Q16513-4;B1AL79;Q16513-5;H0Y5V5	Q16513-2;Q16513;Q16513-3;Q16513-4;B1AL79;Q16513-5	Serine/threonine-protein kinase N2	PKN2	1.9934	5.63954	0	2.20345	1.77284	0.0236477	0.536705	0.347479	0.735921
P00558;P00558-2;P07205	P00558;P00558-2	Phosphoglycerate kinase 1	PGK1	1.31413	1.23228	0.0773161	1.00603	1.94927	0.0173559	-0.345265	0.5458	0.623468
O75962-4;O75962;O75962-5;O75962-2;E7EWP2;E7EPJ7;F5H228;C9IZQ6;H7BXZ5;O60229-2;O60229;A0A1W2PRD7;H7C1X7;O75962-3	O75962-4;O75962;O75962-5;O75962-2;E7EWP2;E7EPJ7;F5H228	Triple functional domain protein	TRIO	1.84559	1.03356	0.115619	2.25076	1.73742	0.0252183	-1.28151	0.546552	0.625237
P62851	P62851	40S ribosomal protein S25	RPS25	0.378758	0.248897	0.631335	2.31763	1.7374	0.0251544	-0.954304	0.718155	0.524936
P23528;G3V1A4;E9PP50;E9PK25;E9PQB7;E9PLJ3;E9PS23	P23528;G3V1A4;E9PP50;E9PK25;E9PQB7;E9PLJ3;E9PS23	Cofilin-1	CFL1	0.499909	0.624102	0.270015	1.83917	1.92447	0.0182969	-0.634101	0.87344	0.439056
Q13363-2;Q13363;D6RAX2;H0Y8W7;E7ESU7;E7EPF8;E9PGB1;H0Y9M9;H0Y8U5;A0A087WYL1	Q13363-2;Q13363;D6RAX2;H0Y8W7;E7ESU7;E7EPF8	C-terminal-binding protein 1	CTBP1	-0.251846	0.133496	0.804157	-0.592887	0.557541	0.301611	0.0834751	0.0428457	0.976155
P62805	P62805	Histone H4	HIST1H4A	1.67037	2.55649	0.00660241	1.99741	1.92017	0.0183687	-0.387855	0.542058	0.623665
Q13442;F8WBW6	Q13442	28 kDa heat- and acid-stable phosphoprotein	PDAP1	-1.31078	2.58437	0.00648333	-0.491988	0.410931	0.428056	-0.221878	0.186353	0.871645
F5H365;Q15436;Q15436-2	F5H365;Q15436;Q15436-2	Protein transport protein Sec23A	SEC23A	1.06653	1.60901	0.0369681	1.64632	1.91638	0.0185404	-0.222508	0.253286	0.810137
Q13813-3;Q13813;A0A0D9SF54;A0A0D9SGF6;Q13813-2;A0A0D9SFF6;A0A5F9ZHC3;A0A1B0GTB7;A0A1B0GUH3;A0A0D9SFH4	Q13813-3;Q13813;A0A0D9SF54;A0A0D9SGF6;Q13813-2	Spectrin alpha chain, non-erythrocytic 1	SPTAN1	-1.27529	0.770271	0.196689	-0.44591	0.668274	0.235526	-1.43381	0.855073	0.447126
Q13835-2;Q13835	Q13835-2;Q13835	Plakophilin-1	PKP1	0.470192	0.298766	0.565141	0.415793	0.139849	0.788715	1.49429	1.2574	0.286882
G3V4C1;P07910-2;B2R5W2;B4DY08;G3V4W0;P07910;G3V576;G3V2Q1;P07910-4;G3V2D6;G3V575;G3V555;P07910-3;G3V251;G3V5V7;G3V3K6;G3V5X6;B4DSU6;P0DMR1;O60812;B7ZW38;A0A0G2JNQ3;A0A0G2JPF8;B2RXH8;G3V4M8;G3V2H6	G3V4C1;P07910-2;B2R5W2;B4DY08;G3V4W0;P07910;G3V576;G3V2Q1;P07910-4;G3V2D6;G3V575;G3V555;P07910-3;G3V251;G3V5V7;G3V3K6;G3V5X6	Heterogeneous nuclear ribonucleoproteins C1/C2	HNRNPC	0.692755	0.390557	0.457797	0.999245	1.91448	0.0185111	-0.896315	0.825293	0.466434
Q9UQ80;Q9UQ80-2;F8VR77;H0YIN7;F8W0A3;F8VZ69	Q9UQ80;Q9UQ80-2	Proliferation-associated protein 2G4	PA2G4	2.42527	1.47087	0.0486093	2.10817	1.73431	0.0252929	-0.228638	0.171994	0.87898
Q14019;H3BT58	Q14019;H3BT58	Coactosin-like protein	COTL1	2.2025	2.02637	0.0158211	1.46702	0.664202	0.237534	0.230574	0.0865137	0.946696
P06733;A0A2R8Y6G6;P06733-2;K7EM90;A0A2R8YEM5;A0A2R8Y879;K7ERS8;A0A2R8Y6I8;A0A2R8Y798;A0A2R8YEG5	P06733;A0A2R8Y6G6;P06733-2;K7EM90	Alpha-enolase;Enolase	ENO1	-1.72757	2.08192	0.0144133	-1.43248	1.90271	0.0191271	-0.199768	0.166036	0.883776
Q14149;H0YHQ4;H0YIR5	Q14149	MORC family CW-type zinc finger protein 3	MORC3	1.18817	0.816738	0.179741	1.84826	1.0979	0.0948722	-0.660084	0.239546	0.822756
Q14166	Q14166	Tubulin--tyrosine ligase-like protein 12	TTLL12	-0.0751816	0.0694579	0.903423	-0.246926	0.161907	0.757853	0.567286	0.688561	0.54869
O43854-2;O43854	O43854-2;O43854	EGF-like repeat and discoidin I-like domain-containing protein 3	EDIL3	1.09251	0.460789	0.391257	1.27593	1.90021	0.0190854	-0.0288982	0.00935884	0.997917
Q14195-2;Q14195;H0YBT4;D6RF19	Q14195-2;Q14195	Dihydropyrimidinase-related protein 3	DPYSL3	-1.66609	2.05059	0.0154771	0.242284	0.145698	0.779299	-1.50869	1.68617	0.182233
Q14254;J3QLD9;E7EMK3;K7EKW9	Q14254;J3QLD9;E7EMK3;K7EKW9	Flotillin-2	FLOT2	-1.85868	0.31203	0.548951	-0.531347	0.07292	0.900377	-1.43733	0.229252	0.83107
P20618	P20618	Proteasome subunit beta type-1	PSMB1	0.660022	0.576428	0.297426	1.10352	1.89868	0.0191099	-0.971375	1.0763	0.346483
Q9Y5A9;Q9Y5A9-2;S4R3J8;S4R3V3	Q9Y5A9;Q9Y5A9-2	YTH domain-containing family protein 2	YTHDF2	1.48253	1.44812	0.051056	1.85477	1.8979	0.0191123	-0.545325	0.428932	0.692119
Q14315;Q14315-2	Q14315;Q14315-2	Filamin-C	FLNC	1.04957	0.856144	0.16829	0.178899	0.419871	0.418496	-0.186904	0.48486	0.660722
Q14331;E9PLY7;E9PRR7;J3KSQ7;E9PI42	Q14331	Protein FRG1	FRG1	-1.44963	2.5844	0.00651046	-0.66489	0.961926	0.125401	-0.682076	1.13286	0.332863
Q00839;A0A1W2PPS1;Q00839-2;A0A1X7SBS1;A0A1W2PP35;Q5RI18;A0A1W2PQL0;A0A1W2PP34;A0A1W2PPL4;A0A1W2PPH7;A0A1W2PRZ7;A0A1W2PQ74;A0A1W2PQD4;A0A1W2PPE9;A0A1W2PRI6;A0A1W2PP22	Q00839;A0A1W2PPS1;Q00839-2;A0A1X7SBS1;A0A1W2PP35;Q5RI18;A0A1W2PQL0;A0A1W2PP34;A0A1W2PPL4;A0A1W2PPH7	Heterogeneous nuclear ribonucleoprotein U	HNRNPU	1.61908	2.05648	0.0151184	1.3044	1.89299	0.0192022	-0.378841	1.83477	0.152
O60701;O60701-2;O60701-3;E7ER83;E7ETF4;E7EV97;E7ER95;D6RHF4;E9PBD2	O60701;O60701-2;O60701-3	UDP-glucose 6-dehydrogenase	UGDH	2.19337	1.47331	0.0485432	2.68342	1.71061	0.02627	-0.398391	1.15343	0.332533
Q14574;Q14574-2	Q14574;Q14574-2	Desmocollin-3	DSC3	2.16475	2.48668	0.00705058	-1.26013	0.615583	0.265457	2.63271	2.32785	0.0832
Q14644-2;Q14644	Q14644-2;Q14644	Ras GTPase-activating protein 3	RASA3	1.83158	2.10243	0.0140405	1.1269	0.996349	0.115801	-0.0468323	0.0242242	0.981387
Q14697;Q14697-2;F5H6X6;E9PKU7;E9PNH1	Q14697;Q14697-2;F5H6X6;E9PKU7	Neutral alpha-glucosidase AB	GANAB	1.23869	0.772143	0.196414	1.24584	0.711506	0.215667	-0.304583	0.153194	0.892903
Q14764;H3BUK7;H3BNF6;H3BRL2;H3BQK6;H3BP76	Q14764	Major vault protein	MVP	0.0643845	0.0179015	0.968856	0.698711	0.408663	0.430313	-1.42729	0.871501	0.439242
Q14974;J3KTM9;Q14974-2;J3QR48;J3QKQ5;J3QRG4	Q14974;J3KTM9;Q14974-2	Importin subunit beta-1	KPNB1	1.09236	0.627485	0.268164	1.01403	0.850183	0.158691	-0.812938	0.753002	0.514359
O14578;O14578-4;H7BYJ3;A0A7I2V365;A0A7I2V4A6;A0A7I2V4I0;A0A7I2V692;A0A7I2V4H7;O14578-3;A0A7I2YQJ8;O14578-2;A0A7I2V2G7;F5H4K4;H0YGG8	O14578;O14578-4;H7BYJ3;A0A7I2V365;A0A7I2V4A6;A0A7I2V4I0;A0A7I2V692;A0A7I2V4H7;O14578-3	Citron Rho-interacting kinase	CIT	2.41453	2.06812	0.0150199	2.32176	1.70783	0.0263184	-0.630413	0.333704	0.745234
Q15018	Q15018	BRISC complex subunit Abro1	FAM175B	-0.469346	0.328544	0.526035	-1.13693	1.30766	0.0594392	0.518195	0.400382	0.713829
P40938;P40938-2;A0A087X270	P40938;P40938-2	Replication factor C subunit 3	RFC3	0.643514	0.803508	0.184343	0.994575	1.86609	0.0202168	-0.0892998	0.0988454	0.935263
Q15036-2;Q15036;F8WFA0;F8WEG6;F8WAZ0	Q15036-2;Q15036	Sorting nexin-17	SNX17	0.2346	0.212708	0.684144	-0.174569	0.338132	0.510293	-0.369047	0.392026	0.720259
K7EM56;A0A0B4J2B4;S4R417;K7EQJ5;K7ELC2;P62841;S4R456;K7EJ78	K7EM56;A0A0B4J2B4;S4R417;K7EQJ5;K7ELC2;P62841;S4R456;K7EJ78	40S ribosomal protein S15	RPS15	0.0280693	0.0177472	0.968412	0.937193	1.86338	0.0203027	-1.15306	1.20645	0.308234
Q15084-3;Q15084;Q15084-4;Q15084-5;Q15084-2	Q15084-3;Q15084;Q15084-4;Q15084-5;Q15084-2	Protein disulfide-isomerase A6	PDIA6	0.355088	0.131515	0.806986	-0.0404274	0.0209049	0.97717	-0.672034	0.4478	0.678499
Q8NCA5;E9PH82;C9J3G8	Q8NCA5;E9PH82	Protein FAM98A	FAM98A	0.626476	0.502171	0.358247	1.30141	1.85781	0.0204097	-0.690475	0.598712	0.601271
Q15149-7;Q15149-8;Q15149-9;Q15149-5;Q15149-4;Q15149-6;Q15149-3;Q15149-2;Q15149;H0YDN1;E9PMV1;A0A5F9ZGX0	Q15149-7;Q15149-8;Q15149-9;Q15149-5;Q15149-4;Q15149-6;Q15149-3;Q15149-2;Q15149;H0YDN1	Plectin	PLEC	0.880927	0.869703	0.163721	-0.534656	0.165215	0.754547	0.512045	0.230661	0.832762
Q15286;F5H157;Q15286-2	Q15286;F5H157	Ras-related protein Rab-35	RAB35	0.0639137	0.0261374	0.957318	0.00103149	0.000541822	1	-0.170568	0.0919557	0.941893
Q15293;Q15293-2;E9PP27	Q15293;Q15293-2	Reticulocalbin-1	RCN1	0.122544	0.0643355	0.90968	0.228169	0.159875	0.760486	-0.567048	0.326928	0.750908
A0A7I2YQ93;P00750;B4DNJ1;B4DN26;E7ESF4;P00750-3;P00750-4;A0A7I2V6D6;P00750-2;E5RHG4;E5RGA1;A0A7I2V268;H0YBH9	A0A7I2YQ93;P00750;B4DNJ1;B4DN26;E7ESF4;P00750-3;P00750-4	Tissue-type plasminogen activator;Tissue-type plasminogen activator chain A;Tissue-type plasminogen activator chain B	PLAT	-1.296	2.87025	0.00474877	-1.22491	1.84778	0.021	-0.392416	0.644864	0.585405
O00505;H0Y4S9	O00505	Importin subunit alpha-4	KPNA3	2.90533	4.81733	0.00025	2.5723	1.69513	0.0269926	0.719459	0.392004	0.719091
P30876;C9J2Y9;C9J4M6	P30876;C9J2Y9;C9J4M6	DNA-directed RNA polymerase II subunit RPB2;DNA-directed RNA polymerase	POLR2B	4.0128	5.53677	0	1.66143	1.84261	0.0211337	1.47414	1.5842	0.204163
Q15397	Q15397	Pumilio domain-containing protein KIAA0020	KIAA0020	0	NaN	1	-0.160423	0.123646	0.81264	-0.0130867	0.00923992	0.996259
Q6NUK1;Q6NUK1-2;A0A3B3IU96;J3KN42;H3BMI3	Q6NUK1;Q6NUK1-2	Calcium-binding mitochondrial carrier protein SCaMC-1	SLC25A24	-0.00336037	0.00154769	0.997973	0.861467	1.84151	0.021152	-0.743608	0.626241	0.588511
Q15417-3;Q15417;Q15417-2;E9PDU6	Q15417-3;Q15417;Q15417-2;E9PDU6	Calponin-3;Calponin	CNN3	-0.709304	0.394622	0.453222	1.11756	0.690249	0.224338	-1.17815	0.531368	0.624661
P09382	P09382	Galectin-1	LGALS1	0.229931	0.0746503	0.895103	2.88697	1.61744	0.0320193	-1.49588	0.737974	0.516717
Q15678	Q15678	Tyrosine-protein phosphatase non-receptor type 14	PTPN14	0.836594	0.546929	0.31919	0.656594	0.566749	0.295956	-0.112929	0.0490817	0.968978
Q15691	Q15691	Microtubule-associated protein RP/EB family member 1	MAPRE1	0	NaN	1	-0.884085	1.26363	0.066215	-0.027438	0.0234389	0.982404
O00299	O00299	Chloride intracellular channel protein 1	CLIC1	0.480436	0.309947	0.55217	0.804269	1.82155	0.0221008	-0.65204	1.04878	0.353891
Q15785	Q15785	Mitochondrial import receptor subunit TOM34	TOMM34	-0.972379	1.4718	0.0485911	-0.406796	0.608723	0.268871	-0.157415	0.238568	0.822355
Q15828	Q15828	Cystatin-M	CST6	1.17964	1.0178	0.11952	-2.41666	1.16705	0.0814058	2.22116	1.78427	0.160519
Q15942;H0Y2Y8;Q15942-2;H7C3D3;C9IZ41;C9JJK5;H7C3R3	Q15942;H0Y2Y8;Q15942-2	Zyxin	ZYX	1.08121	1.85812	0.0225917	0.418621	0.208081	0.690492	0.229425	0.149276	0.894676
Q16222-2;Q16222-3;Q16222;Q3KQV9	Q16222-2;Q16222-3;Q16222	UDP-N-acetylhexosamine pyrophosphorylase;UDP-N-acetylgalactosamine pyrophosphorylase;UDP-N-acetylglucosamine pyrophosphorylase	UAP1	-1.85128	3.11797	0.00299465	-0.0266045	0.0184323	0.977792	-1.38251	2.32873	0.0853333
Q16512-3;Q16512;Q16512-2;K7EN76;K7EKY9;K7EM57	Q16512-3;Q16512;Q16512-2	Serine/threonine-protein kinase N1	PKN1	0.684135	0.914419	0.149033	0.401523	0.617618	0.264531	0.134885	0.259893	0.802094
Q14498-3;Q14498-2;Q14498;H0Y4X3;A0A0U1RQH7;G3XAC6;A0A0U1RQW2;Q5QP23;A0A087X122	Q14498-3;Q14498-2;Q14498;H0Y4X3;A0A0U1RQH7;G3XAC6	RNA-binding protein 39	RBM39	-3.55492	4.19053	0.000299065	-1.37379	1.81643	0.0222857	-2.96261	3.56697	0.0207273
F5GYX3;O75326-2;O75326	F5GYX3;O75326-2;O75326	Semaphorin-7A	SEMA7A	-0.810168	0.577917	0.296659	0.785283	1.81132	0.0223641	-0.146269	0.134489	0.909982
P41252;A0A0A0MSX9;J3KR24	P41252;A0A0A0MSX9;J3KR24	Isoleucine--tRNA ligase, cytoplasmic	IARS	2.94018	4.03059	0.000444444	2.08853	1.56788	0.0349668	0.49987	0.254796	0.808522
A0A7P0T965;A0A7P0TAK7;A0A7P0Z4B9;Q16531;A0A7P0T870;A0A7P0Z3Z5;A0A7P0TB30;F5GY55;Q16531-2;F5GWI0;F5H2L3;A0A7P0Z4L2;F5GZY8	A0A7P0T965;A0A7P0TAK7;A0A7P0Z4B9;Q16531;A0A7P0T870;A0A7P0Z3Z5;A0A7P0TB30;F5GY55	DNA damage-binding protein 1	DDB1	1.81669	3.13077	0.00292473	1.76948	1.79922	0.0227612	-0.519048	1.48339	0.233164
J3QRS3;P19105;O14950;J3KTJ1	J3QRS3;P19105;O14950;J3KTJ1	Myosin regulatory light chain 12A;Myosin regulatory light chain 12B	MYL12A	0.52383	0.752387	0.206069	2.11927	1.55167	0.0357283	-0.568721	0.602584	0.605767
P04843;B7Z4L4;F8WF32	P04843;B7Z4L4	Dolichyl-diphosphooligosaccharide--protein glycosyltransferase subunit 1	RPN1	2.24461	2.69849	0.005875	1.97257	1.78771	0.0231018	0.238086	0.454028	0.676618
A0A0B4J1V9;Q9NRZ9-6;Q9NRZ9-5;Q9NRZ9-3;Q9NRZ9-2;Q9NRZ9;A0A087WSW7;F6XU50;Q9NRZ9-4;Q9NW36;B1ALG6;Q9NRZ9-8;Q9NRZ9-7	A0A0B4J1V9;Q9NRZ9-6;Q9NRZ9-5;Q9NRZ9-3;Q9NRZ9-2;Q9NRZ9;A0A087WSW7;F6XU50;Q9NRZ9-4	Lymphoid-specific helicase	HELLS	1.4675	1.12227	0.09525	1.83881	1.78484	0.02325	-0.738893	0.37718	0.723614
Q32MZ4-3;Q32MZ4-2;Q32MZ4	Q32MZ4-3;Q32MZ4-2;Q32MZ4	Leucine-rich repeat flightless-interacting protein 1	LRRFIP1	-1.39278	1.33756	0.0623432	-0.809051	0.7151	0.2143	-0.80611	0.54054	0.619619
Q3B726	Q3B726	DNA-directed RNA polymerase I subunit RPA43	TWISTNB	0.20056	0.158567	0.765669	0.803377	0.803405	0.176813	-1.10611	0.878469	0.438078
Q3ZCQ8;Q3ZCQ8-2;M0R0C3;M0QXC3;M0R2Z3;M0R303;M0R2D2;M0R2F8;M0R047;M0R1Y4;M0R003;Q3ZCQ8-3	Q3ZCQ8;Q3ZCQ8-2	Mitochondrial import inner membrane translocase subunit TIM50	TIMM50	0.266665	0.548587	0.317986	0.706783	1.04941	0.105002	0.0329048	0.0385184	0.972126
P23258;A0A7P0T9G6;Q9NRH3;K7EKE5;K7EIS0	P23258;A0A7P0T9G6;Q9NRH3	Tubulin gamma-1 chain;Tubulin gamma-2 chain	TUBG1	-0.62956	0.369567	0.478563	1.31378	1.77387	0.0236883	-0.846358	0.468208	0.669088
Q5GLZ8-6;Q5GLZ8-3;Q5GLZ8-2;Q5GLZ8	Q5GLZ8-6;Q5GLZ8-3;Q5GLZ8-2;Q5GLZ8	Probable E3 ubiquitin-protein ligase HERC4	HERC4	0.647726	0.82592	0.17666	1.18716	1.34291	0.0550981	-0.327393	0.423347	0.694457
Q15366-2;Q15366-3;Q15366-6;Q15366;F8VZX2;Q15366-5;Q15366-4;Q15366-7;Q15366-8;H3BRU6;F8W0G4;F8VXH9;F8VTZ0;F8W1G6;H3BSS4;F8VRH0;H3BSP4	Q15366-2;Q15366-3;Q15366-6;Q15366;F8VZX2;Q15366-5;Q15366-4;Q15366-7;Q15366-8;H3BRU6;F8W0G4	Poly(rC)-binding protein 2	PCBP2	1.39361	0.756729	0.203693	2.81544	1.50857	0.0389725	-0.42636	0.121813	0.914772
Q5JY65;Q9BZJ0-2;Q9BZJ0-3;Q9BZJ0	Q5JY65;Q9BZJ0-2;Q9BZJ0-3;Q9BZJ0	Crooked neck-like protein 1	CRNKL1	-0.619808	0.829413	0.175903	0.261765	0.262721	0.612725	-0.971589	1.39744	0.24862
Q5SSJ5;Q5SWC8;Q5SSJ5-3;Q5SSJ5-2;B0QZK4;B0QZK9;B0QZK8;Q5SSJ5-5	Q5SSJ5;Q5SWC8;Q5SSJ5-3;Q5SSJ5-2;B0QZK4	Heterochromatin protein 1-binding protein 3	HP1BP3	0.367851	0.270707	0.599282	0.228533	0.137465	0.790854	-0.691121	0.452446	0.676536
Q5STZ8;Q8NE71-2;Q8NE71;H0YGW7;A0A0G2JIC2;A0A0G2JJB9;F5GYK6	Q5STZ8;Q8NE71-2;Q8NE71;H0YGW7	ATP-binding cassette sub-family F member 1	ABCF1	-0.835504	0.37357	0.474932	0.0905338	0.0234048	0.973598	-1.02142	0.391955	0.718013
Q5T749	Q5T749	Keratinocyte proline-rich protein	KPRP	0.955834	0.667995	0.246391	0	NaN	1	1.66879	1.32925	0.282219
Q5VZL5-4;Q5VZL5;Q5VZL5-3;Q5VZL5-2;H7C1I7;A6NHN7;A6NHB5;Q14202-2;Q14202	Q5VZL5-4;Q5VZL5;Q5VZL5-3;Q5VZL5-2;H7C1I7	Zinc finger MYM-type protein 4	ZMYM4	-0.801213	0.537495	0.327364	0.925525	0.737254	0.204481	-0.991008	0.573312	0.613393
O75746;O75746-2;F8W9J0;H0YFB2;B4DGK6	O75746;O75746-2	Calcium-binding mitochondrial carrier protein Aralar1	SLC25A12	-0.896145	1.0202	0.119047	-1.02003	1.76842	0.0239173	-0.554694	0.567804	0.616053
P26583;D6R9A6	P26583;D6R9A6	High mobility group protein B2	HMGB2	-1.4371	2.47609	0.00718462	-1.26702	1.76464	0.0239175	-0.109003	0.103423	0.930763
A0A087WYR0;P09132	A0A087WYR0;P09132	Signal recognition particle 19 kDa protein	SRP19	0	NaN	1	-0.787815	1.75491	0.0244833	-0.626345	1.06764	0.346288
P37802;P37802-2;X6RJP6;C9J5W6;Q9UI15	P37802;P37802-2;X6RJP6	Transgelin-2	TAGLN2	1.14553	0.568257	0.303948	1.39777	1.75084	0.0246462	-0.789654	0.740604	0.517854
Q6P1N0-2;Q6P1N0;A0A7P0Z4M5;K7EMP1;K7EJY5	Q6P1N0-2;Q6P1N0;A0A7P0Z4M5;K7EMP1	Coiled-coil and C2 domain-containing protein 1A	CC2D1A	0.695486	0.401742	0.446713	0	NaN	1	1.97404	1.44815	0.244379
Q6P2Q9;I3L0J9;I3L3Z8	Q6P2Q9	Pre-mRNA-processing-splicing factor 8	PRPF8	1.21364	0.746836	0.207153	0.804477	0.388118	0.450924	0.243438	0.106522	0.926148
Q6P9B6;H3BM75;H3BUB0	Q6P9B6;H3BM75;H3BUB0	TLD domain-containing protein 1	TLDC1	0.0439884	0.0335009	0.946574	0.0327324	0.0166593	0.979718	0.699881	0.466796	0.670022
Q6SJ93;Q6SJ93-2	Q6SJ93;Q6SJ93-2	Protein FAM111B	FAM111B	0.91176	1.55258	0.0419537	0.0138069	0.00915033	0.990888	0.353079	0.637975	0.58531
Q6UN15-4;Q6UN15-3;Q6UN15-5;Q6UN15;A0A0B4J203	Q6UN15-4;Q6UN15-3;Q6UN15-5;Q6UN15;A0A0B4J203	Pre-mRNA 3-end-processing factor FIP1	FIP1L1	-0.995718	1.33517	0.0624419	0.0916264	0.140251	0.788658	-0.657246	1.11058	0.342612
Q6UWP8;K7ESC4	Q6UWP8	Suprabasin	SBSN	0.770478	0.592007	0.289941	-0.106348	0.0876818	0.874121	1.73327	1.38929	0.251877
Q6UXN9	Q6UXN9	WD repeat-containing protein 82	WDR82	0.831171	1.40613	0.0558086	0.225954	0.252759	0.623607	0.242999	0.24619	0.818747
Q6XZF7;A0A1C7CYY6;A0A1B0GTX1;Q6XZF7-2	Q6XZF7;A0A1C7CYY6;A0A1B0GTX1;Q6XZF7-2	Dynamin-binding protein	DNMBP	-0.120459	0.0623272	0.910245	0.168802	0.0853447	0.877403	0.155269	0.0610049	0.959018
Q6ZMP0;Q6ZMP0-2;Q6ZMP0-4;A0A087X1T0;Q6ZMP0-3	Q6ZMP0;Q6ZMP0-2	Thrombospondin type-1 domain-containing protein 4	THSD4	1.14261	0.836602	0.174321	0.610719	0.603803	0.271622	-0.409197	0.208476	0.853443
Q6ZVX7	Q6ZVX7	F-box only protein 50	NCCRP1	0.217784	0.321944	0.534367	-1.34775	0.720469	0.211939	1.96795	1.51354	0.224113
X6RLN4;Q71RC2-2;Q71RC2-5;Q71RC2-3;Q71RC2;Q71RC2-4;Q96J85;Q71RC2-7;Q71RC2-6	X6RLN4;Q71RC2-2;Q71RC2-5;Q71RC2-3;Q71RC2;Q71RC2-4;Q96J85;Q71RC2-7	La-related protein 4	LARP4	0.37404	0.467671	0.387083	-0.0434483	0.0297013	0.966841	0.663395	0.606092	0.605976
Q76M96-2;Q76M96;H7C5K4	Q76M96-2;Q76M96;H7C5K4	Coiled-coil domain-containing protein 80	CCDC80	0	NaN	1	0.670304	0.388369	0.451102	-1.47316	1.2772	0.289711
Q7KZF4;H7C597	Q7KZF4	Staphylococcal nuclease domain-containing protein 1	SND1	1.29321	1.48202	0.0478911	1.33124	1.00696	0.113546	-0.152788	0.0825716	0.948656
A0A087WVM4;B7ZM99;Q6UB35;H0Y327;Q5JYA8;Q5JYA3;Q6UB35-2;Q4VXM0	A0A087WVM4;B7ZM99;Q6UB35;H0Y327	Monofunctional C1-tetrahydrofolate synthase, mitochondrial	MTHFD1L	-0.439048	0.254647	0.623928	1.57453	1.74924	0.0247161	-1.5399	1.23175	0.293167
O14980;A0A7I2V461;A0A7I2V6B9;A0A7I2V2Y6;A0A7I2YQV4;A0A7I2V3W6;A0A7I2V2H0;A0A7I2V2S3;A0A7I2V3P3;A0A7I2V488;A0A7I2V3N0;A0A7I2V4A3;A0A7I2YQX3;C9JKM9;A0A7I2YQP1;A0A7P0Z4B7;C9J673;A0A7I2V2C5;A0A7I2V3J1;F8WF71	O14980;A0A7I2V461;A0A7I2V6B9;A0A7I2V2Y6;A0A7I2YQV4;A0A7I2V3W6;A0A7I2V2H0;A0A7I2V2S3;A0A7I2V3P3;A0A7I2V488;A0A7I2V3N0;A0A7I2V4A3;A0A7I2YQX3	Exportin-1	XPO1	1.08563	1.49503	0.0468089	1.6956	1.73952	0.0252449	0.138896	0.085261	0.94634
Q7Z3K3-5;Q7Z3K3-7;Q7Z3K3-2;Q7Z3K3-3;Q7Z3K3-6;Q7Z3K3;Q7Z3K3-4;A6PW30;M0R2X2;E9PJY9;E9PIR8	Q7Z3K3-5;Q7Z3K3-7;Q7Z3K3-2;Q7Z3K3-3;Q7Z3K3-6;Q7Z3K3	Pogo transposable element with ZNF domain	POGZ	1.70378	1.90987	0.0203988	1.19448	1.03782	0.107139	0.156006	0.0741798	0.950503
Q7Z417;Q7Z417-2	Q7Z417	Nuclear fragile X mental retardation-interacting protein 2	NUFIP2	-0.701146	0.591238	0.290086	-0.572248	0.581042	0.28762	-0.397492	0.315037	0.765668
Q86UP2-2;Q86UP2-3;Q86UP2-4;Q86UP2;G3V4Y7;B7Z6P3;G3V5P0;H0YJP2;H0YJV5	Q86UP2-2;Q86UP2-3;Q86UP2-4;Q86UP2;G3V4Y7;B7Z6P3	Kinectin	KTN1	-0.0654907	0.0253726	0.956158	0.0139351	0.0069741	0.993519	-1.0958	0.536373	0.623687
Q86UU1-2;Q86UU1;Q86UU1-3;A0A087WZL0	Q86UU1-2;Q86UU1;Q86UU1-3	Pleckstrin homology-like domain family B member 1	PHLDB1	0.375409	0.380378	0.468288	0.12487	0.135892	0.793303	-0.118443	0.096086	0.939507
Q86V81;E9PB61	Q86V81;E9PB61	THO complex subunit 4	ALYREF	0.154979	0.122183	0.821924	0.774076	0.613715	0.266574	-0.316029	0.184619	0.87148
Q86VP6;Q86VP6-2;A0A0C4DGH5;H0YH27;Q86VP6-3	Q86VP6;Q86VP6-2;A0A0C4DGH5	Cullin-associated NEDD8-dissociated protein 1	CAND1	1.5985	1.57982	0.0397285	0.461412	0.375439	0.46402	0.0673389	0.117038	0.917956
Q86W42-3;Q86W42;Q86W42-2	Q86W42-3;Q86W42;Q86W42-2	THO complex subunit 6 homolog	THOC6	0.373066	0.46312	0.389812	-0.254926	0.245642	0.635139	0.216433	0.269159	0.793913
C9JRZ6;F8WAR4;Q9NX63;A0A286YEX5	C9JRZ6;F8WAR4;Q9NX63;A0A286YEX5	MICOS complex subunit MIC19	CHCHD3	0.911118	1.60258	0.0373687	1.08317	1.73939	0.0252112	-0.121614	0.114181	0.919726
Q86X55-1;Q86X55;Q86X55-2;K7EQA8;K7EK20;K7EPK1	Q86X55-1;Q86X55;Q86X55-2;K7EQA8	Histone-arginine methyltransferase CARM1	CARM1	0.146714	0.154616	0.771703	-0.200994	0.147196	0.777981	-0.125138	0.130499	0.911769
Q8IUQ4;Q8IUQ4-2;H3BU09;Q8IUQ4-3;O43255	Q8IUQ4;Q8IUQ4-2;H3BU09;Q8IUQ4-3	E3 ubiquitin-protein ligase SIAH1	SIAH1	0.216802	0.206194	0.692184	0.758223	0.51432	0.331374	-0.948103	0.600292	0.604745
H7C4F6;O00629;A0A7I2YQ95;A0A7I2V340;A0A7I2V333;A0A7I2V5X0	H7C4F6;O00629;A0A7I2YQ95;A0A7I2V340;A0A7I2V333	Importin subunit alpha-3	KPNA4	2.30516	1.29028	0.0698386	2.60818	1.49948	0.0396438	-0.53566	0.152236	0.892691
Q8IW75	Q8IW75	Serpin A12	SERPINA12	2.59946	3.78455	0.00071875	0	NaN	1	3.69727	4.19948	0.026
Q8IWB7;A0A494C0A6;C9JJ54	Q8IWB7;A0A494C0A6;C9JJ54	WD repeat and FYVE domain-containing protein 1	WDFY1	0.793122	1.21381	0.0795499	0.925693	1.08331	0.0978692	-0.0828201	0.087953	0.94584
Q8IY18	Q8IY18	Structural maintenance of chromosomes protein 5	SMC5	-0.311912	0.219846	0.675626	0.254166	0.148748	0.776472	-1.13142	0.774488	0.499089
P31327;P31327-3;A0A669KBF2;P31327-2;Q5R211	P31327;P31327-3;A0A669KBF2;P31327-2	Carbamoyl-phosphate synthase [ammonia], mitochondrial	CPS1	2.02385	1.2277	0.0779657	2.03009	1.3471	0.054795	-0.0744797	0.0213563	0.984088
Q8IZ07;S4R3D2;H0YIN8	Q8IZ07;S4R3D2;H0YIN8	Ankyrin repeat domain-containing protein 13A	ANKRD13A	-0.417513	0.424943	0.424065	-0.372977	0.328715	0.522142	-0.129478	0.133517	0.909663
P23396;E9PL09;P23396-2;E9PPU1;H0YEU2;F2Z2S8;H0YF32;H0YCJ7;E9PQ96;E9PJH4;E9PK82;E9PSF4;H0YES8;E9PQX2	P23396;E9PL09;P23396-2;E9PPU1;H0YEU2;F2Z2S8;H0YF32;H0YCJ7	40S ribosomal protein S3	RPS3	1.52256	1.97659	0.0171875	2.20838	1.3083	0.0594298	-0.126715	0.107272	0.925657
Q8IZH2-2;Q8IZH2;H7C5E4;Q8IZH2-3	Q8IZH2-2;Q8IZH2;H7C5E4	5-3 exoribonuclease 1	XRN1	0.0722565	0.0577666	0.912962	-0.575739	0.28575	0.579485	0.667629	0.37754	0.724232
Q8N0T1;A0A087WWE7;E5RGR5;Q8N0T1-2	Q8N0T1	Uncharacterized protein C8orf59	C8orf59	1.9018	1.24106	0.0763644	1.7237	0.764288	0.193111	-0.0747414	0.0466439	0.971636
Q8N0X7	Q8N0X7	Spartin	SPG20	0.502665	0.801871	0.184643	-0.0541977	0.0384811	0.955351	0.352398	0.306871	0.776023
Q8N163-2;Q8N163;G3V119;H0YB24;A0A087X2B6;E5RHJ4	Q8N163-2;Q8N163;G3V119;H0YB24	Cell cycle and apoptosis regulator protein 2	CCAR2	-0.157519	0.109222	0.842324	-0.124022	0.0804626	0.887182	0.0157356	0.00796296	0.997512
Q8IVH8-3;Q8IVH8-2;Q8IVH8;F5H5A3;F8WBC3;V9GY95;F8WAZ1	Q8IVH8-3;Q8IVH8-2;Q8IVH8;F5H5A3	Mitogen-activated protein kinase kinase kinase kinase 3;Mitogen-activated protein kinase kinase kinase kinase	MAP4K3	1.18218	2.05119	0.0154754	0.85881	1.72652	0.0257128	-0.0353279	0.0451612	0.973984
Q01085-2;Q01085;E7ETJ9;A6NKZ9;E7ETC0;C9JTN7;P31483-2;F8WE16;H7BY49	Q01085-2;Q01085;E7ETJ9	Nucleolysin TIAR	TIAL1	1.03234	1.09083	0.102746	1.2641	1.71789	0.0262111	-0.539531	0.546233	0.624195
Q8N3C0;Q8N3C0-4	Q8N3C0	Activating signal cointegrator 1 complex subunit 3	ASCC3	0.49973	0.281954	0.584652	0.923007	0.57105	0.293881	-0.385081	0.1503	0.894556
Q8N3D4;H0YDZ9	Q8N3D4	EH domain-binding protein 1-like protein 1	EHBP1L1	-1.38429	2.02214	0.0160127	0.431824	0.301031	0.559271	-0.668024	0.735035	0.517828
Q8N474;Q6ZSL4	Q8N474;Q6ZSL4	Secreted frizzled-related protein 1	SFRP1	1.37297	0.928774	0.144414	-0.18725	0.107463	0.836652	-0.364965	0.283655	0.786283
Q03135	Q03135	Caveolin-1	CAV1	1.22939	1.12762	0.0943692	1.87858	1.71096	0.0263358	0.301735	0.142714	0.900087
P33992;B1AHB1;B1AHB2;B1AHA9	P33992;B1AHB1	DNA replication licensing factor MCM5;DNA helicase	MCM5	3.8468	1.53657	0.0432653	3.49002	1.30378	0.0598272	0.198801	0.25305	0.809426
Q8ND90	Q8ND90	Paraneoplastic antigen Ma1	PNMA1	-1.15171	1.24691	0.0754336	-0.140886	0.158502	0.762702	-0.904216	0.980092	0.382498
M0R2N5;Q9NZ01	M0R2N5;Q9NZ01	Very-long-chain enoyl-CoA reductase	TECR	0.223787	0.209408	0.690056	0.938417	1.70942	0.0262943	-0.935952	1.13795	0.336065
Q8NFW8;Q8NFW8-2;F5GYM0	Q8NFW8;Q8NFW8-2;F5GYM0	N-acylneuraminate cytidylyltransferase	CMAS	-0.993653	1.04064	0.114549	-0.170296	0.14889	0.777013	-0.498008	0.343169	0.740116
P62263;A0A2R8Y811;E5RH77	P62263;A0A2R8Y811;E5RH77	40S ribosomal protein S14	RPS14	3.04379	2.86791	0.00480392	2.71975	1.25305	0.0670423	-0.0635754	0.0731047	0.950089
Q13557-12;E9PBG7;Q13557-8;Q13557-11;Q13557-6;Q13557;D6R938;Q13557-10;E9PF82;Q13557-4;Q13557-9;Q13557-3;Q13557-5;H0Y9J2;H0Y9C2;A0A5F9ZH50;A0A5F9ZHR5;D6RFJ0;A0A5F9ZHY2;A0A5K1VW76;A0A5F9ZH90;A0A5F9ZH21;A0A5F9ZHM9;Q9UQM7-2;Q9UQM7;E7EQE4;E9PBE8	Q13557-12;E9PBG7;Q13557-8;Q13557-11;Q13557-6;Q13557;D6R938;Q13557-10;E9PF82;Q13557-4;Q13557-9;Q13557-3;Q13557-5;H0Y9J2	Calcium/calmodulin-dependent protein kinase type II subunit delta	CAMK2D	1.90805	1.70915	0.0301105	1.74872	1.70247	0.0265409	0.0422268	0.0484909	0.969253
Q8TC12;Q8TC12-3;Q8TC12-2;G3V2G6;G3V234;H0YIZ8;H0YJ46	Q8TC12;Q8TC12-3;Q8TC12-2;G3V2G6;G3V234	Retinol dehydrogenase 11	RDH11	0.0970333	0.0637044	0.910186	0.0590439	0.0539845	0.928087	-0.618095	0.640421	0.585868
Q8TDZ2-4;Q8TDZ2;Q8TDZ2-2	Q8TDZ2-4;Q8TDZ2;Q8TDZ2-2	Protein-methionine sulfoxide oxidase MICAL1	MICAL1	0.0581478	0.0259823	0.956664	0	NaN	1	0.309757	0.186928	0.871605
Q8TF05-2;Q8TF05;J3QL26;J3KSB0;J3QLA6;J3QQV0;J3KRU1	Q8TF05-2;Q8TF05;J3QL26;J3KSB0;J3QLA6;J3QQV0	Serine/threonine-protein phosphatase 4 regulatory subunit 1	PPP4R1	-0.796439	0.90703	0.151159	0.627154	0.374145	0.464084	-0.970447	0.767819	0.500982
A0A7I2V4I6;P22626;A0A7I2V4N1;A0A7I2V3P1;A0A7I2V323;P22626-2;A0A7I2V4S4;A0A024RA28;A0A7I2V3P7;A0A087WUI2;A0A7I2V4N0;A0A7I2YQN4	A0A7I2V4I6;P22626;A0A7I2V4N1;A0A7I2V3P1;A0A7I2V323;P22626-2;A0A7I2V4S4;A0A024RA28;A0A7I2V3P7;A0A087WUI2	Heterogeneous nuclear ribonucleoproteins A2/B1	HNRNPA2B1	2.30819	2.04032	0.0156505	1.75847	1.70025	0.0266139	0.0413708	0.0197237	0.985855
Q8WUA2	Q8WUA2	Peptidyl-prolyl cis-trans isomerase-like 4	PPIL4	1.14675	0.846828	0.171207	0.134228	0.0405498	0.953004	0.429218	0.216411	0.848752
Q8WUF5;K7EN03	Q8WUF5	RelA-associated inhibitor	PPP1R13L	1.25467	1.62271	0.0361935	-0.0620499	0.023648	0.973785	0.88412	0.412673	0.704185
Q8WUM0	Q8WUM0	Nuclear pore complex protein Nup133	NUP133	-0.124355	0.0668091	0.905791	1.07275	1.03118	0.108838	-1.14944	0.702896	0.54211
A0A2R8Y7T6;A0A3B3IRZ4;Q6DN90;Q6DN90-3;A0A2R8Y695;A0A3B3IU98;A0A0C4DGT3;Q6DN90-2	A0A2R8Y7T6;A0A3B3IRZ4;Q6DN90;Q6DN90-3;A0A2R8Y695;A0A3B3IU98;A0A0C4DGT3;Q6DN90-2	IQ motif and SEC7 domain-containing protein 1	IQSEC1	0	NaN	1	2.01074	1.2102	0.0743683	-3.49515	2.31836	0.0829268
Q8WVK2;B8ZZ98	Q8WVK2	U4/U6.U5 small nuclear ribonucleoprotein 27 kDa protein	SNRNP27	-1.77548	1.92401	0.0198902	-1.19307	0.714248	0.214376	-0.736866	0.531024	0.624008
Q8WVV4-1;Q8WVV4;Q8WVV4-3	Q8WVV4-1;Q8WVV4;Q8WVV4-3	Protein POF1B	POF1B	1.10935	0.470689	0.384964	-0.938084	0.35187	0.493341	0.393172	0.124346	0.915057
Q8WWH5	Q8WWH5	Probable tRNA pseudouridine synthase 1	TRUB1	-0.525058	0.695571	0.232694	0.064056	0.0504937	0.934089	-0.304793	0.301329	0.780388
Q8WWM7;Q8WWM7-6;Q8WWM7-8;Q8WWM7-5;Q8WWM7-4;Q8WWM7-9;Q8WWM7-2;Q8WWM7-3;H3BUF6;Q8WWM7-7;H3BSK9;H3BUE3;H3BRB0;A0A0C4DGL7;H3BSQ5	Q8WWM7;Q8WWM7-6;Q8WWM7-8;Q8WWM7-5;Q8WWM7-4;Q8WWM7-9;Q8WWM7-2;Q8WWM7-3;H3BUF6	Ataxin-2-like protein	ATXN2L	0.879112	1.4118	0.0552038	0.552312	0.589272	0.281119	-0.258649	0.299206	0.778561
Q8WX93-4;Q8WX93-3;Q8WX93;Q8WX93-8;Q8WX93-5;Q8WX93-2;Q8WX93-9;Q8WX93-7;H0YA05;A0A3B3ISX8;D6R9F5;F8WA26	Q8WX93-4;Q8WX93-3;Q8WX93;Q8WX93-8;Q8WX93-5;Q8WX93-2;Q8WX93-9;Q8WX93-7	Palladin	PALLD	1.24253	1.55321	0.0420206	0.823811	1.04995	0.104959	0.579771	0.724441	0.52536
Q92504;A2AAT0	Q92504;A2AAT0	Zinc transporter SLC39A7	SLC39A7	-0.199186	0.131803	0.807237	-0.440685	0.259016	0.616464	-0.0580021	0.0243109	0.982155
Q92522	Q92522	Histone H1x	H1FX	1.08026	0.740381	0.210129	0.557629	0.187209	0.720601	-0.636926	0.94615	0.397953
Q92572;F5H459	Q92572;F5H459	AP-3 complex subunit sigma-1	AP3S1	-0.0524029	0.0255562	0.956683	1.16457	1.00793	0.113573	-1.14472	0.689954	0.55125
Q92615;H0Y641;H0Y4V9	Q92615;H0Y641;H0Y4V9	La-related protein 4B	LARP4B	-0.0672226	0.0376768	0.940476	1.19417	1.0961	0.0951745	-1.15938	0.749274	0.513018
Q92616	Q92616	Translational activator GCN1	GCN1L1	0.886346	1.0541	0.111503	0.106868	0.198072	0.706223	-0.573285	1.45962	0.238852
Q92621;U3KPX2	Q92621	Nuclear pore complex protein Nup205	NUP205	0.260423	0.166884	0.750634	0.410038	0.350392	0.495094	-0.173111	0.109145	0.926413
Q92626;H7C1W1;Q92626-2;H7C300;C9J4I9	Q92626;H7C1W1;Q92626-2	Peroxidasin homolog	PXDN	1.68568	2.28761	0.00998571	0.609541	0.207323	0.690977	0.259221	0.0944415	0.941079
Q92769-3;Q92769;Q5TEE2;Q13547;E5RFI6;E5RJ04;E5RGV4;E5RHE7;E5RH52;E5RG37;E5RFP9;H3BM24;E5RK19;E7ESJ6;O15379;O15379-2	Q92769-3;Q92769;Q5TEE2;Q13547	Histone deacetylase 2;Histone deacetylase 1	HDAC2	0.447014	0.522048	0.340211	1.00704	0.827155	0.166895	0.248126	0.151881	0.892354
Q92845-2;Q92845-3;Q92845;Q92845-4	Q92845-2;Q92845-3;Q92845;Q92845-4	Kinesin-associated protein 3	KIFAP3	-0.42464	0.50122	0.358584	-0.433739	0.280431	0.585037	-0.0717991	0.0391987	0.973626
Q92889;Q92889-2;I3L4K0	Q92889	DNA repair endonuclease XPF	ERCC4	3.35309	4.80225	0.000243902	1.5814	1.23369	0.0698603	2.25965	2.00292	0.125049
P68371;Q3ZCM7	P68371	Tubulin beta-4B chain	TUBB4B	0.852273	0.920891	0.146721	0.77112	1.68913	0.02733	-0.199516	0.181354	0.873617
P23246;P23246-2;H0Y9K7;H0Y9U2	P23246;P23246-2	Splicing factor, proline- and glutamine-rich	SFPQ	0.447661	0.154941	0.771676	2.04578	1.15835	0.0832263	-1.32196	0.479269	0.663309
Q96A33-2;Q96A33;A0A087WYW6;J3QR89	Q96A33-2;Q96A33;A0A087WYW6	Coiled-coil domain-containing protein 47	CCDC47	-0.313778	0.208238	0.690739	0.584514	0.456848	0.383232	-0.991387	0.840936	0.455251
Q96A65;Q96A65-2	Q96A65;Q96A65-2	Exocyst complex component 4	EXOC4	0.889459	0.833852	0.175118	0.812584	1.34749	0.0547925	-0.64487	0.641216	0.586198
Q96BK5;E5RGR1;E5RJG9;Q9BT81-2;A0A0A6YYK5;Q96BK5-2	Q96BK5	PIN2/TERF1-interacting telomerase inhibitor 1	PINX1	0.349957	0.159035	0.765648	1.15222	0.791778	0.181242	0.088765	0.0821166	0.948858
Q96CT7;M0R2F5	Q96CT7;M0R2F5	Coiled-coil domain-containing protein 124	CCDC124	-2.36193	3.36794	0.00137278	-0.322361	0.354327	0.490012	-1.83018	2.24352	0.0903111
Q96EU6-2;Q96EU6	Q96EU6-2;Q96EU6	Ribosomal RNA processing protein 36 homolog	RRP36	-0.298209	0.283799	0.584186	-0.730059	0.534015	0.316957	0.451902	0.441933	0.682071
Q96FQ6	Q96FQ6	Protein S100-A16	S100A16	1.3343	1.20107	0.0815042	-2.04757	1.02899	0.109016	2.09875	1.43827	0.24316
O43172-2;O43172	O43172-2;O43172	U4/U6 small nuclear ribonucleoprotein Prp4	PRPF4	1.52573	3.47421	0.00124051	1.44498	1.67972	0.0277346	0.179299	0.358169	0.730714
M0R3D6;M0R1A7;M0R117;Q02543;M0R0P7	M0R3D6;M0R1A7;M0R117;Q02543;M0R0P7	60S ribosomal protein L18a	RPL18A	0.988794	1.01149	0.120261	0.966275	1.67779	0.0278137	-0.404663	0.49122	0.651492
Q96I25;Q5W011;Q5W010;H0Y6J6;Q5W012	Q96I25;Q5W011;Q5W010;H0Y6J6;Q5W012	Splicing factor 45	RBM17	-0.643727	0.584049	0.294182	0.144629	0.129737	0.802645	-0.207522	0.188634	0.870121
Q96I99;H0Y852;E9PDQ8;Q96I99-2	Q96I99;H0Y852;E9PDQ8;Q96I99-2	Succinyl-CoA ligase [GDP-forming] subunit beta, mitochondrial	SUCLG2	-0.733103	0.566065	0.303896	-0.229659	0.280831	0.585029	0.0114239	0.0063154	0.999243
C9IYS7;A0A087WYI0;Q5TA45-2;Q5TA45-4;Q5TA45-3;Q5TA45;Q5TA45-5;J3QRY6;Q96HV7;E9PNH9;E9PI75;E9PIG1;E9PNS4;C9J979	C9IYS7;A0A087WYI0;Q5TA45-2;Q5TA45-4;Q5TA45-3;Q5TA45;Q5TA45-5;J3QRY6;Q96HV7	Integrator complex subunit 11	CPSF3L	0.302007	0.230767	0.659873	0.955833	1.67337	0.0281271	-0.697181	0.544685	0.622555
Q96IJ6;A0A087WUI8;Q96IJ6-2;A0A0U1RRC2;F8WD54;C9J255;C9JAH0	Q96IJ6;A0A087WUI8;Q96IJ6-2	Mannose-1-phosphate guanyltransferase alpha	GMPPA	0.294545	0.244662	0.637434	0.686147	0.744717	0.201547	-0.119419	0.0760635	0.948296
K7EL81;Q9BZL4-5;Q9BZL4-3;Q9BZL4-4;Q9BZL4;Q9BZL4-2;K7ER83	K7EL81;Q9BZL4-5;Q9BZL4-3;Q9BZL4-4;Q9BZL4;Q9BZL4-2	Protein phosphatase 1 regulatory subunit 12C	PPP1R12C	0	NaN	1	-1.03507	1.66494	0.0287707	-0.381	0.380227	0.724026
Q96L92-3;Q96L92;A0A2R8Y8A7;A0A5H1ZRP6;Q96L92-2;A0A2R8Y871;A0A2R8Y3S6;H7C603;A0A2R8YD75	Q96L92-3;Q96L92;A0A2R8Y8A7;A0A5H1ZRP6;Q96L92-2	Sorting nexin-27	SNX27	0.819587	0.745713	0.20751	0.589496	0.554179	0.302714	0.0532261	0.0259266	0.982218
Q96N66;Q96N66-2;Q96N66-3	Q96N66;Q96N66-2	Lysophospholipid acyltransferase 7	MBOAT7	-0.493475	0.487068	0.369116	-0.507139	0.856274	0.15702	-0.253089	0.436003	0.686681
Q96NE9-2;Q96NE9;H0YJ19;H0YJC1;Q96NE9-3;G3V2L4	Q96NE9-2;Q96NE9	FERM domain-containing protein 6	FRMD6	0.98089	1.91202	0.0203273	0.592765	0.932434	0.132945	0.419967	0.729995	0.522354
Q96P63;Q96P63-2	Q96P63;Q96P63-2	Serpin B12	SERPINB12	0.947642	1.394	0.0572029	0.552436	0.256042	0.619007	1.65146	2.67794	0.0474483
P19174;P19174-2;V9GY71;V9GYH5	P19174;P19174-2	1-phosphatidylinositol 4,5-bisphosphate phosphodiesterase gamma-1	PLCG1	0.838969	0.750202	0.206756	1.43725	1.66381	0.0287689	-0.168641	0.0903802	0.943448
A0A087WV29;Q9H0A0-2;Q9H0A0	A0A087WV29;Q9H0A0-2;Q9H0A0	N-acetyltransferase 10	NAT10	1.52658	1.328	0.0636727	1.25544	1.64047	0.0304854	-0.119993	0.0599083	0.959488
Q12834	Q12834	Cell division cycle protein 20 homolog	CDC20	0.111074	0.203119	0.696767	1.22991	1.62182	0.0319031	-0.845793	1.41844	0.240508
Q96RR4-6;Q96RR4-5;Q96RR4-2;Q96RR4-3;Q96RR4-4;Q96RR4-7;Q96RR4;F5GZ00;F5H4I7	Q96RR4-6;Q96RR4-5;Q96RR4-2;Q96RR4-3;Q96RR4-4;Q96RR4-7;Q96RR4;F5GZ00	Calcium/calmodulin-dependent protein kinase kinase 2	CAMKK2	0.289423	0.151672	0.773632	0.968627	0.844258	0.160495	-1.13742	0.63633	0.586382
Q96SB8;Q96SB8-2;C9JMN1;A0A0A0MRY1	Q96SB8;Q96SB8-2;C9JMN1;A0A0A0MRY1	Structural maintenance of chromosomes protein 6	SMC6	0.701249	1.24943	0.0752576	0.73717	0.914832	0.138254	-0.0654804	0.082646	0.949568
P20700;E9PBF6;A0A0D9SFE5;A0A0D9SFY5	P20700;E9PBF6;A0A0D9SFE5	Lamin-B1	LMNB1	1.2837	0.945502	0.13836	1.29979	1.62164	0.0318551	-0.190153	0.163051	0.888205
Q96TA1-2;Q96TA1	Q96TA1-2;Q96TA1	Niban-like protein 1	FAM129B	-1.79711	2.73351	0.00576364	-0.764005	0.719696	0.212091	-1.26684	1.71228	0.175048
Q99436	Q99436	Proteasome subunit beta type-7	PSMB7	0.0123817	0.00775328	0.985733	-0.653403	0.573782	0.292401	0.558074	0.540581	0.620905
P01040;C9J0E4	P01040;C9J0E4	Cystatin-A;Cystatin-A, N-terminally processed	CSTA	5.66005	3.41188	0.0013253	3.04295	1.11564	0.0916495	2.80893	3.44782	0.0236923
Q99497;K7ELW0;K7EN27	Q99497;K7ELW0;K7EN27	Protein deglycase DJ-1	PARK7	1.3915	0.973943	0.131126	1.49412	0.820836	0.16925	0.366139	0.157616	0.887676
Q99623;F5H3X6;J3KPX7;F5GY37;Q99623-2;A0A7I2V5F0;F5GWA7;F5H2D2;A0A3G2KQ93;F5H0C5	Q99623;F5H3X6;J3KPX7;F5GY37;Q99623-2;A0A7I2V5F0;F5GWA7	Prohibitin-2	PHB2	0.121709	0.0979664	0.861525	0.331854	0.221551	0.669955	-0.393691	0.283425	0.784547
Q99728-3;Q99728-2;Q99728;F6MDI1;C9IYG1;A0A087X2H0;A0A494C142;A0A087WZ19	Q99728-3;Q99728-2;Q99728;F6MDI1;C9IYG1;A0A087X2H0	BRCA1-associated RING domain protein 1	BARD1	-0.0786617	0.0611454	0.909988	0.702439	0.618858	0.264143	-0.605666	0.526794	0.621968
Q99729-3;D6R9P3;D6RD18;D6RBZ0;Q99729-4;Q99729-2;Q99729	Q99729-3;D6R9P3;D6RD18;D6RBZ0;Q99729-4;Q99729-2	Heterogeneous nuclear ribonucleoprotein A/B	HNRNPAB	-0.799546	0.476874	0.378644	-0.127786	0.0604248	0.918908	-0.0144386	0.00497661	0.998578
A0A2R8YEZ4;A0A2R8Y5D3;O15160-2;O15160;A0A2R8YEY5;E7EQB9;D6RDJ3;A0A2R8Y8D6;H0Y723	A0A2R8YEZ4;A0A2R8Y5D3;O15160-2;O15160;A0A2R8YEY5;E7EQB9;D6RDJ3;A0A2R8Y8D6	DNA-directed RNA polymerases I and III subunit RPAC1	POLR1C	-0.150715	0.0954773	0.864098	0.93342	1.5964	0.0334423	-0.697402	0.626377	0.589714
P26038;V9GZ54;E9PNP4	P26038	Moesin	MSN	-1.91496	1.56426	0.0411088	-1.37936	1.59372	0.0336499	-0.632271	0.475062	0.666026
Q9BR76;F5H0D2;A0A087WW53;F5H390;A9Z1Z3-3;A9Z1Z3	Q9BR76	Coronin-1B	CORO1B	0.883486	2.7217	0.00573991	0.884778	0.771238	0.18956	0.855547	0.801128	0.485218
Q9BRD0;Q9BRD0-2;H7C462	Q9BRD0;Q9BRD0-2	BUD13 homolog	BUD13	-0.757831	0.587515	0.292035	0.000355148	0.000200241	0.999511	-0.428061	0.298502	0.777882
O00186	O00186	Syntaxin-binding protein 3	STXBP3	-0.405927	0.601444	0.284161	-1.4185	1.59242	0.0336268	0.76268	0.94529	0.395785
Q9BU76-4;Q9BU76;Q9BU76-3;Q9BU76-2	Q9BU76-4;Q9BU76;Q9BU76-3;Q9BU76-2	Multiple myeloma tumor-associated protein 2	MMTAG2	0.336931	0.179869	0.729354	0.575396	0.617181	0.264547	-0.716718	0.664759	0.576435
Q5TGM0;A0A087WY55;Q9NP79-2;Q9NP79	Q5TGM0;A0A087WY55;Q9NP79-2;Q9NP79	Vacuolar protein sorting-associated protein VTA1 homolog	VTA1	-0.444378	0.481289	0.374402	-0.87156	1.59217	0.0335465	0.0661892	0.0555113	0.96106
Q9BV20-2;Q9BV20	Q9BV20-2;Q9BV20	Methylthioribose-1-phosphate isomerase	MRI1	0	NaN	1	0.0772259	0.067305	0.908647	-0.826153	1.21037	0.306824
P04264	P04264	Keratin, type II cytoskeletal 1	KRT1	0.0196236	0.0324464	0.947837	-0.516293	1.57838	0.0344381	0.833072	2.03521	0.121586
P21333-2;P21333;Q60FE5;A0A7P0NMY4;A0A087WWY3;A0A7I2V3E6;F8WE98;H0Y5C6;H0Y5F3;H7C2E7;A0A669KBC6	P21333-2;P21333;Q60FE5;A0A7P0NMY4	Filamin-A	FLNA	-0.663993	0.842412	0.173023	-0.904094	1.56829	0.0349929	-0.459	0.650245	0.58601
Q9BXS6-2;Q9BXS6;Q9BXS6-4;Q9BXS6-6;Q9BXS6-3;Q9BXS6-5;Q9BXS6-7;H0YMD2	Q9BXS6-2;Q9BXS6;Q9BXS6-4;Q9BXS6-6;Q9BXS6-3;Q9BXS6-5;Q9BXS6-7	Nucleolar and spindle-associated protein 1	NUSAP1	0.232916	0.268514	0.601726	-0.827875	0.705664	0.218165	-0.546738	0.640283	0.584628
Q9BY32;Q9BY32-3;Q9BY32-2	Q9BY32;Q9BY32-3	Inosine triphosphate pyrophosphatase	ITPA	0	NaN	1	0.831828	0.561701	0.298929	-0.936765	0.635414	0.58491
P53999	P53999	Activated RNA polymerase II transcriptional coactivator p15	SUB1	0.806997	0.38341	0.46565	2.48579	1.09994	0.0946365	-1.21977	0.439042	0.682375
Q9BZG1;C9JY26;Q9BZG1-4;Q9BZG1-2;C9JBG0;Q96PJ7;E7ES60;K7EIF2;J3QLC6;H7C0Y7;V9GY61;K7EJW7	Q9BZG1;C9JY26;Q9BZG1-4;Q9BZG1-2;C9JBG0;Q96PJ7;E7ES60	Ras-related protein Rab-34	RAB34	0	NaN	1	0.858427	1.17678	0.0799219	-1.44685	3.07096	0.0365
Q9BZH6;S4R3Z0;S4R451	Q9BZH6	WD repeat-containing protein 11	WDR11	0.0161457	0.00919345	0.983844	1.00339	0.626434	0.260719	-0.05322	0.0194569	0.9855
O75367-3;O75367;O75367-2;B4DJC3;D6RCF2;A0A7I2V3R0;A0A7I2YQR8;A0A7I2V6E9;A0A7I2V2N7;A0A7I2YQD6;A0A7I2V412;A0A7I2V423;Q9P0M6	O75367-3;O75367;O75367-2;B4DJC3	Core histone macro-H2A.1;Histone H2A	H2AFY	2.05899	1.62299	0.0362911	1.20121	1.56767	0.0348842	-0.293521	0.142363	0.89977
Q9H0C8;F8SNU7;H7C2I8;E9PC05	Q9H0C8;F8SNU7;H7C2I8;E9PC05	Integrin-linked kinase-associated serine/threonine phosphatase 2C	ILKAP	-1.0947	0.865772	0.165143	-1.03423	0.952016	0.127875	-0.292869	0.211362	0.852189
Q9H0U4;E9PLD0;Q92928	Q9H0U4;E9PLD0	Ras-related protein Rab-1B	RAB1B	0.954244	0.602909	0.283737	1.84463	1.27635	0.0639674	-0.380092	0.191838	0.868498
Q9H223	Q9H223	EH domain-containing protein 4	EHD4	-0.184531	0.152482	0.772592	-0.378679	0.282742	0.582987	-0.12973	0.0812491	0.949859
A0A087WUT6;O60841	A0A087WUT6;O60841	Eukaryotic translation initiation factor 5B	EIF5B	0	NaN	1	-2.04114	1.56343	0.0352075	0.216732	0.146012	0.897341
H7BXH2;E9PKF6;Q5H9R7-3;Q5H9R7-4;Q5H9R7-6;Q5H9R7-2;Q5H9R7;Q5H9R7-5;H0YEN2;E9PQP7;H0YDW1;E9PK08	H7BXH2;E9PKF6;Q5H9R7-3;Q5H9R7-4;Q5H9R7-6;Q5H9R7-2;Q5H9R7;Q5H9R7-5;H0YEN2;E9PQP7	Serine/threonine-protein phosphatase 6 regulatory subunit 3	PPP6R3	0.38392	0.663764	0.24688	1.08307	1.56236	0.0352471	-0.267083	0.351169	0.733172
Q8IZ83-3;Q8IZ83;F5H4B6;M0QY06;Q8IZ83-2	Q8IZ83-3;Q8IZ83;F5H4B6	Aldehyde dehydrogenase family 16 member A1	ALDH16A1	0.982909	0.485645	0.370353	1.54337	1.55961	0.0354272	-0.329045	0.125301	0.913973
O43143	O43143	Pre-mRNA-splicing factor ATP-dependent RNA helicase DHX15	DHX15	0.819498	0.27928	0.58785	2.04396	1.03042	0.108851	-1.17268	0.579715	0.612689
Q9H3U1-2;A0A1W2PNX8;Q9H3U1;Q9H3U1-3	Q9H3U1-2;A0A1W2PNX8;Q9H3U1	Protein unc-45 homolog A	UNC45A	0.360371	0.293998	0.571621	1.13639	0.966418	0.124218	-1.06594	0.739489	0.516174
Q9H4L5-2;Q9H4L5;Q9H4L5-6;Q9H4L5-5;Q9H4L5-4;Q9H4L5-3;Q9H4L5-8;Q9H4L5-7;C9J8P4;C9JEF2;C9JZ19	Q9H4L5-2;Q9H4L5;Q9H4L5-6;Q9H4L5-5;Q9H4L5-4;Q9H4L5-3;Q9H4L5-8;Q9H4L5-7	Oxysterol-binding protein-related protein 3	OSBPL3	0.663688	0.677	0.242639	1.51642	1.23179	0.0701594	-0.723391	0.583633	0.610895
Q9H857;Q9H857-2;Q9H857-4;Q9H857-3;H7C519;H7C4G8	Q9H857;Q9H857-2;Q9H857-4;Q9H857-3	5-nucleotidase domain-containing protein 2	NT5DC2	0.153887	0.125357	0.817466	0.959729	1.25581	0.0669657	-1.31245	1.25087	0.286732
Q9H8K7	Q9H8K7	Uncharacterized protein C10orf88	C10orf88	0	NaN	1	-0.625555	0.694604	0.222798	0.215063	0.161403	0.886272
Q9H2M9	Q9H2M9	Rab3 GTPase-activating protein non-catalytic subunit	RAB3GAP2	1.30707	2.8061	0.00504265	1.58207	1.55099	0.0356822	0.231981	0.390184	0.715126
Q9HBL7	Q9HBL7	Plasminogen receptor (KT)	PLGRKT	-0.636488	0.470602	0.38454	0.785926	0.552089	0.303641	-1.57733	1.00929	0.377357
Q9HC35;Q9HC35-2;B5MBZ0	Q9HC35;Q9HC35-2;B5MBZ0	Echinoderm microtubule-associated protein-like 4	EML4	0.514021	0.487785	0.368787	0.249743	0.182639	0.726928	-0.678049	0.586972	0.608174
P04844-2;P04844;Q5JYR4;Q5JYR7	P04844-2;P04844	Dolichyl-diphosphooligosaccharide--protein glycosyltransferase subunit 2	RPN2	0.513935	0.3497	0.498604	1.19855	1.54704	0.0360653	-0.423021	0.419579	0.699765
Q9HCY8	Q9HCY8	Protein S100-A14	S100A14	2.2349	1.76314	0.0273732	-1.84349	0.785035	0.184642	3.6517	4.21824	0.0346667
Q9NPQ8-4;Q9NPQ8;Q9NPQ8-3;Q9NPQ8-2;H0YE35;E9PI04;E9PLE5;H0YC88;E9PSI0;H0YEN0;B7WPL0;Q9NVN3-4;Q9NVN3-3;Q9NVN3;Q9NVN3-1	Q9NPQ8-4;Q9NPQ8;Q9NPQ8-3;Q9NPQ8-2	Synembryn-A	RIC8A	1.95403	1.3621	0.0598051	1.32936	0.870072	0.152962	0.0802334	0.0266467	0.981576
Q9NQC3-2;Q9NQC3-5;Q9NQC3;F8W914;Q9NQC3-4;H7C106;Q9NQC3-3;Q9NQC3-6;A0A0U1RQR6	Q9NQC3-2;Q9NQC3-5;Q9NQC3;F8W914;Q9NQC3-4;H7C106;Q9NQC3-3;Q9NQC3-6	Reticulon-4;Reticulon	RTN4	-0.58283	0.198636	0.702464	0.167346	0.115598	0.823889	-0.74033	0.552049	0.626371
B8ZZU8;Q15370;Q15370-2;I3L0M9;A0A0B4J296	B8ZZU8;Q15370;Q15370-2;I3L0M9	Transcription elongation factor B polypeptide 2	TCEB2	1.07521	1.11354	0.0972369	1.8906	1.54155	0.0362884	-0.0820545	0.0399954	0.974922
Q9BXP5-5;Q9BXP5-4;Q9BXP5-2;Q9BXP5-3;Q9BXP5;H7C3A1;H7C1K0;A0A0A0MSP6	Q9BXP5-5;Q9BXP5-4;Q9BXP5-2;Q9BXP5-3;Q9BXP5;H7C3A1	Serrate RNA effector molecule homolog	SRRT	0.229021	0.283007	0.5838	0.758792	1.5343	0.0367425	-0.381987	0.75288	0.512967
Q9NR30;Q9NR30-2;Q9BQ39	Q9NR30;Q9NR30-2	Nucleolar RNA helicase 2	DDX21	0.149746	0.0973967	0.861851	-0.293971	0.232964	0.652843	0.43524	0.335281	0.743916
H7C4H2;Q9Y5M8	H7C4H2;Q9Y5M8	Signal recognition particle receptor subunit beta	SRPRB	-0.428702	0.667004	0.24591	-0.782673	1.52991	0.0371296	-0.0626198	0.0971461	0.937974
Q9NR56-3;Q9NR56-4;Q9NR56-6;Q9NR56-2;Q9NR56-5;H7C4T5	Q9NR56-3;Q9NR56-4;Q9NR56-6;Q9NR56-2;Q9NR56-5;H7C4T5	Muscleblind-like protein 1	MBNL1	-0.204717	0.0934156	0.86574	0.519676	0.433811	0.405851	-0.821754	0.416348	0.701485
Q9NSD9;Q9NSD9-2	Q9NSD9;Q9NSD9-2	Phenylalanine--tRNA ligase beta subunit	FARSB	0.614821	0.366733	0.481252	0.915054	0.936714	0.132836	-0.309979	0.14747	0.895551
Q9NUQ6-2;Q9NUQ6;F8W6C2;B8ZZZ7;Q9NUQ6-4;Q9NUQ6-3;F2Z2S1;C9JKE4;F8VZ02;F8VT91;C9JGM8;Q4ZFW0;F8WAV0;C9IZC3;C9J8M7;C9JW67	Q9NUQ6-2;Q9NUQ6;F8W6C2;B8ZZZ7;Q9NUQ6-4;Q9NUQ6-3;F2Z2S1;C9JKE4;F8VZ02;F8VT91;C9JGM8	SPATS2-like protein	SPATS2L	-0.545583	0.496566	0.362537	0.573936	0.953905	0.127547	-1.12307	1.8708	0.151463
Q9NV70-2;Q9NV70	Q9NV70-2;Q9NV70	Exocyst complex component 1	EXOC1	0	NaN	1	0.0317204	0.0246158	0.972481	-0.815563	0.769391	0.501695
Q99459	Q99459	Cell division cycle 5-like protein	CDC5L	0.356913	0.193996	0.709294	1.37321	1.52941	0.0371178	-0.979788	0.571765	0.611778
Q9NVX2;K7ERN7;A0A0A0MRH0	Q9NVX2;K7ERN7;A0A0A0MRH0	Notchless protein homolog 1	NLE1	-0.886322	1.79056	0.0260749	-0.426064	0.777283	0.186795	-0.0477951	0.0642575	0.959241
Q9NW82;D6RIW8	Q9NW82;D6RIW8	WD repeat-containing protein 70	WDR70	-0.634822	0.514011	0.347738	-0.0765598	0.0595753	0.920008	-1.08804	0.92762	0.404959
Q9NWB6;Q9NWB6-3;Q9NWB6-2	Q9NWB6;Q9NWB6-3;Q9NWB6-2	Arginine and glutamate-rich protein 1	ARGLU1	-1.24563	0.356698	0.492585	0.105209	0.090094	0.870235	-2.25517	1.00706	0.377818
Q15398-3;Q15398;Q15398-1;G3V4E5;G3V543	Q15398-3;Q15398;Q15398-1	Disks large-associated protein 5	DLGAP5	0.896379	0.606602	0.281343	1.6682	1.52812	0.0371797	-0.658313	0.394938	0.717887
Q9NXF1;Q9NXF1-2;A0A0A0MSR3	Q9NXF1;Q9NXF1-2	Testis-expressed sequence 10 protein	TEX10	-0.560274	0.784223	0.190812	0.919763	1.08193	0.0980896	-1.77959	2.41226	0.0745556
Q9NXH9-2;Q9NXH9;K7EQQ8;K7EQY6;K7EMZ2;K7ENI9;K7ERR5;K7EQU7	Q9NXH9-2;Q9NXH9;K7EQQ8	tRNA (guanine(26)-N(2))-dimethyltransferase	TRMT1	0.954943	2.34509	0.00922509	0.853261	0.930437	0.133133	0.0606831	0.156876	0.888164
P29966	P29966	Myristoylated alanine-rich C-kinase substrate	MARCKS	-0.529842	0.45479	0.395508	-1.44329	1.52731	0.0371954	0.850688	0.633726	0.582849
Q5JP53;P07437;Q5ST81;A0A075B736;Q5SQY0;A6NNZ2;CON__ENSEMBL:ENSBTAP00000025008;Q9H4B7	Q5JP53;P07437;Q5ST81	Tubulin beta chain	TUBB	0.815661	0.785942	0.190182	2.20301	0.815522	0.170909	-0.283906	0.249722	0.814865
Q9NZH8-2;Q9NZH8	Q9NZH8-2;Q9NZH8	Interleukin-36 gamma	IL36G	1.27056	0.663702	0.246611	0	NaN	1	1.77588	1.0459	0.352233
Q9NZI8-2;Q9NZI8	Q9NZI8-2;Q9NZI8	Insulin-like growth factor 2 mRNA-binding protein 1	IGF2BP1	-0.281896	0.207512	0.691534	0.0269569	0.0185657	0.978324	-0.441271	0.514431	0.63117
Q9NZL9-3;Q9NZL9-4;Q9NZL9-2;Q9NZL9;H7C0X7;E5RJR3;Q9NZL9-5	Q9NZL9-3;Q9NZL9-4;Q9NZL9-2;Q9NZL9;H7C0X7	Methionine adenosyltransferase 2 subunit beta	MAT2B	0	NaN	1	-0.603455	0.539511	0.312571	0.0727566	0.102636	0.931543
Q9NZM1-6;Q9NZM1-3;Q9NZM1;Q9NZM1-2;Q9NZM1-5;H0YD14;Q9NZM1-7;Q9NZM1-8;O75923-11;O75923-14;O75923-7;O75923-8;O75923-2;O75923-10;O75923-4;O75923;O75923-5;O75923-12;O75923-6;Q9NZM1-4;O75923-9;O75923-3;O75923-15;O75923-13	Q9NZM1-6;Q9NZM1-3;Q9NZM1;Q9NZM1-2;Q9NZM1-5;H0YD14	Myoferlin	MYOF	0.109719	0.122088	0.821235	0.178901	0.140823	0.788382	-0.149889	0.202947	0.858727
Q9NZT1	Q9NZT1	Calmodulin-like protein 5	CALML5	2.9813	2.50135	0.00699213	-1.07703	0.431263	0.408252	3.39671	2.19361	0.096
Q9P031;F8VNY5	Q9P031;F8VNY5	Thyroid transcription factor 1-associated protein 26	CCDC59	0.226594	0.115723	0.831088	1.04901	0.700052	0.221013	0.164724	0.0873674	0.946047
Q9Y3D0;H3BNV7;J3KS95	Q9Y3D0;H3BNV7;J3KS95	Mitotic spindle-associated MMXD complex subunit MIP18	FAM96B	0.585832	0.421825	0.42704	1.7392	1.50397	0.039222	-0.652446	0.361146	0.732038
Q9P2E9;Q9P2E9-3;A0A087WVV2;F8W7S5;A0A087WU26;V9GY78;A2A2S5;C9J066;E9PN67;H9KV85;Q8N4C6-6;Q8N4C6-11;Q8N4C6-4;Q8N4C6-9;Q8N4C6-2;Q8N4C6;Q8N4C6-5;Q8N4C6-10;Q8N4C6-7	Q9P2E9;Q9P2E9-3;A0A087WVV2;F8W7S5	Ribosome-binding protein 1	RRBP1	0.649004	0.41196	0.437659	-0.318216	0.375024	0.46398	-0.426115	0.430353	0.690872
Q9P2R3;Q9P2R3-2;Q9P2R3-4;I3L3P8;K7EPT2	Q9P2R3;Q9P2R3-2;Q9P2R3-4	Rabankyrin-5	ANKFY1	0.836901	0.57821	0.296952	1.35354	1.20565	0.0749507	-0.37053	0.180379	0.870218
Q969Q0	Q969Q0	60S ribosomal protein L36a-like	RPL36AL	2.60085	1.3224	0.0645261	2.18236	0.743913	0.201767	-0.00614853	0.00578004	0.999439
Q9UBF2;Q9UBF2-2	Q9UBF2;Q9UBF2-2	Coatomer subunit gamma-2	COPG2	-0.268127	0.156631	0.768631	0.638344	0.323881	0.52949	-0.471123	0.183508	0.872441
U3KQ56;Q9UBQ7	U3KQ56;Q9UBQ7	Glyoxylate reductase/hydroxypyruvate reductase	GRHPR	0.665508	1.38783	0.0573239	0.0278595	0.0366379	0.957881	-0.164631	0.380561	0.725752
Q9UBS4;A0A7P0T9E8;H7C2Y5	Q9UBS4;A0A7P0T9E8;H7C2Y5	DnaJ homolog subfamily B member 11	DNAJB11	0	NaN	1	-0.472001	0.389524	0.450177	-0.921148	0.831467	0.460554
Q9UEW8-2;Q9UEW8	Q9UEW8-2;Q9UEW8	STE20/SPS1-related proline-alanine-rich protein kinase	STK39	0.487168	0.328586	0.52663	0.565446	0.7258	0.209991	-0.0221733	0.0117548	0.997166
O43852-2;O43852;O43852-4;O43852-3;O43852-10;O43852-6;O43852-9;O43852-15;O43852-8;O43852-5;H0Y875;O43852-12;O43852-13;O43852-14;O43852-7;O43852-11	O43852-2;O43852;O43852-4;O43852-3;O43852-10;O43852-6;O43852-9;O43852-15;O43852-8;O43852-5	Calumenin	CALU	0.690785	0.490595	0.366918	1.23181	1.49638	0.0399453	-0.13076	0.0852057	0.9454
Q9UHB9-4;Q9UHB9;Q9UHB9-2;Q9UHB9-3	Q9UHB9-4;Q9UHB9;Q9UHB9-2	Signal recognition particle subunit SRP68	SRP68	-0.521224	0.351963	0.495913	-0.204819	0.124232	0.812128	-0.233434	0.101878	0.930108
Q9UHD8;Q9UHD8-5;Q9UHD8-2;Q9UHD8-7;Q9UHD8-3;Q9UHD8-8;Q9UHD8-9;Q9UHD8-4;K7EL40;A0A6Q8PHC2;K7EK18;K7ER52;K7EQD7;K7EIE4;K7ENQ5;K7ENL0;K7EJZ2;K7EPY1;K7EN52;K7EKN4;K7EJV0;K7EQ08;K7ER14;K7EJ51	Q9UHD8;Q9UHD8-5;Q9UHD8-2;Q9UHD8-7;Q9UHD8-3;Q9UHD8-8;Q9UHD8-9;Q9UHD8-4;K7EL40;A0A6Q8PHC2	Septin-9	SEPT9	-0.676174	0.385059	0.464495	0.474733	0.26977	0.601708	-0.304587	0.143012	0.900558
Q14103-3;Q14103;H0YA96;H0Y8G5;Q14103-4;Q14103-2;D6RAF8;D6RF44;D6RBQ9;D6RD83	Q14103-3;Q14103;H0YA96;H0Y8G5;Q14103-4;Q14103-2;D6RAF8;D6RF44	Heterogeneous nuclear ribonucleoprotein D0	HNRNPD	2.62976	1.54474	0.0427077	1.90536	1.48854	0.0405818	-0.52745	0.91924	0.410533
Q9UHX1-5;Q9UHX1-6;Q9UHX1;Q9UHX1-2;Q9UHX1-3;Q9UHX1-4;A0A0J9YXX5;A0A0J9YVP6;A0A0J9YXJ8;A0A0J9YYL3;A0A0J9YWM1;A0A0J9YVR6;E9PQ56;H0YEM1;E9PN18;E9PMU7;H0YCP8;E9PL19	Q9UHX1-5;Q9UHX1-6;Q9UHX1;Q9UHX1-2;Q9UHX1-3;Q9UHX1-4;A0A0J9YXX5;A0A0J9YVP6;A0A0J9YXJ8;A0A0J9YYL3;A0A0J9YWM1;A0A0J9YVR6;E9PQ56;H0YEM1	Poly(U)-binding-splicing factor PUF60	PUF60	0.0905468	0.0390884	0.938138	-1.05029	1.18826	0.0775734	0.111981	0.195338	0.866648
Q9UJS0-2;Q9UJS0;R4GN64	Q9UJS0-2;Q9UJS0	Calcium-binding mitochondrial carrier protein Aralar2	SLC25A13	1.04366	1.09304	0.102298	1.35257	1.15903	0.0831938	-0.00413437	0.00174231	0.999533
Q9UJU6;H0Y5J4;Q9UJU6-5	Q9UJU6;H0Y5J4;Q9UJU6-5	Drebrin-like protein	DBNL	-0.291006	0.697044	0.232088	-0.730337	1.00813	0.113741	0.362707	0.534621	0.624576
Q9UJV9;A0A499FJW5;H0YA06;H0Y8L8;D6RGI7	Q9UJV9;A0A499FJW5	Probable ATP-dependent RNA helicase DDX41	DDX41	-0.575454	0.445506	0.404125	0.45346	0.401645	0.436849	-1.36181	1.79082	0.160211
Q9UKM9-2;Q9UKM9;Q5QPL9;Q5QPM0;Q5QPM1;Q5QPM2	Q9UKM9-2;Q9UKM9;Q5QPL9;Q5QPM0;Q5QPM1	RNA-binding protein Raly	RALY	-0.311256	0.321501	0.534354	-0.0549061	0.0332157	0.961734	0.00252037	0.00133667	0.999763
Q9UL25	Q9UL25	Ras-related protein Rab-21	RAB21	-1.17071	0.802059	0.184832	0.327056	0.405005	0.433642	-1.2647	0.969765	0.386586
A0A499FI31;Q15020-4;Q15020;F8W667;Q15020-2;A0A494C0L2;F8VVK9;H0YHU8;F8VZM2;Q15020-3	A0A499FI31;Q15020-4;Q15020	Squamous cell carcinoma antigen recognized by T-cells 3	SART3	1.15792	0.956726	0.13582	1.57302	1.47591	0.0419864	-0.260622	0.119648	0.914844
A0A0A0MTH3;Q13418;Q13418-2;A0A087WWY6;Q13418-3	A0A0A0MTH3;Q13418;Q13418-2	Integrin-linked protein kinase	ILK	0.442269	0.368563	0.479052	0.868872	1.46941	0.0424434	-0.198317	0.158059	0.887812
C9JLU1;P52434-3;P52434;P52434-4;P52434-5;P52434-2	C9JLU1;P52434-3;P52434;P52434-4	DNA-directed RNA polymerases I, II, and III subunit RPABC3	POLR2H	2.61728	3.4885	0.00128105	1.62157	1.46669	0.0426998	0.462993	0.385894	0.718935
K7ERI7;P35268;K7EMH1;K7EP65;K7EKS7;K7ELC4;K7EJT5	K7ERI7;P35268;K7EMH1;K7EP65;K7EKS7;K7ELC4;K7EJT5	60S ribosomal protein L22	RPL22	0.921061	1.37179	0.0585674	1.18621	1.46391	0.0429189	-0.268047	0.36905	0.727537
Q9UNZ5;K7ESE5;A0A0A0MQS3;REV__A0A2R8Y6J6;REV__Q9Y5Y9;REV__A0A590UJM0	Q9UNZ5;K7ESE5;A0A0A0MQS3	Leydig cell tumor 10 kDa protein homolog	C19orf53	-1.48841	0.505079	0.355966	0.514476	0.126977	0.806891	-0.567027	0.169024	0.882537
Q9UPN7	Q9UPN7	Serine/threonine-protein phosphatase 6 regulatory subunit 1	PPP6R1	-0.331382	0.299523	0.564366	0.595203	0.940592	0.13146	-0.447527	0.412427	0.703358
A0A087WWJ2;C9J5D1;E7EQ69;Q9GZZ1-2;Q9GZZ1;C9J5J3;A0A0D9SF32;B0AZT5;F8WCK0;C9JZU6	A0A087WWJ2;C9J5D1;E7EQ69;Q9GZZ1-2;Q9GZZ1;C9J5J3;A0A0D9SF32;B0AZT5	N-alpha-acetyltransferase 50	NAA50	1.01652	0.914826	0.149108	0.83006	1.4631	0.0428944	-0.160912	0.150261	0.8936
Q96P70	Q96P70	Importin-9	IPO9	0.27472	0.251282	0.628863	1.0337	1.46107	0.0429417	-0.610139	0.544801	0.62368
Q9Y224;H0YJB9;G3V4C6	Q9Y224;H0YJB9;G3V4C6	UPF0568 protein C14orf166	C14orf166	-0.481704	1.15127	0.090308	0	NaN	1	1.11539	1.41855	0.242432
Q9Y383;Q96HJ9-2;A0A0A6YYJ8;Q9Y383-3;Q9Y383-2;V9GZ75;F8WEU3	Q9Y383;Q96HJ9-2;A0A0A6YYJ8;Q9Y383-3;Q9Y383-2	Putative RNA-binding protein Luc7-like 2	LUC7L2	-1.93877	1.37862	0.057785	-1.08948	1.45809	0.0431767	-1.98256	2.07396	0.118963
A0A0A0MRJ6;P22061;P22061-2;F6S8N6;A0A3F2YNX8;F8WDT3;F8WAV5;F8WAX2;C9J0F2;H7C4X2	A0A0A0MRJ6;P22061;P22061-2;F6S8N6;A0A3F2YNX8	Protein-L-isoaspartate O-methyltransferase;Protein-L-isoaspartate(D-aspartate) O-methyltransferase	PCMT1	-1.12773	2.25909	0.0103439	-0.547739	1.45652	0.0433304	-0.635572	2.02561	0.122983
P47897;P47897-2;A0A1B0GVU9;B4DDN1;A0A0U1RQT0;C9J165;A0A0U1RQM8;A0A0U1RQU2;A0A0U1RQE9;A0A0U1RQQ5;H7C0R3;A0A0U1RRI9;A0A1B0GTT3;A0A0U1RQL2;A0A0U1RQC3;A0A0U1RRC8;A0A0U1RR66;A0A0U1RQX5	P47897;P47897-2;A0A1B0GVU9;B4DDN1;A0A0U1RQT0	Glutamine--tRNA ligase	QARS	1.42392	2.29568	0.00998561	1.71023	1.45449	0.0436437	0.365412	0.389852	0.714341
A0A1W2PQ63;E9PFQ4;Q86SQ0-2;Q86SQ0-3;Q86SQ0;E9PGF6;G5E9V3;E9PDY7	A0A1W2PQ63;E9PFQ4;Q86SQ0-2;Q86SQ0-3;Q86SQ0;E9PGF6;G5E9V3	Pleckstrin homology-like domain family B member 2	PHLDB2	0.386934	0.799137	0.18506	1.26642	1.4502	0.0439733	-0.158035	0.418076	0.699828
Q9Y295;H0YI06;F8WEE0	Q9Y295	Developmentally-regulated GTP-binding protein 1	DRG1	-0.866458	0.821617	0.178247	0.237539	0.14597	0.779693	-1.36834	1.05932	0.350783
E5RJ29;Q9NYI0-2;Q9NYI0;Q9NYI0-3;E5RFG7;B4DKF8;E5RH02;H0YC20;E5RJE4	E5RJ29;Q9NYI0-2;Q9NYI0;Q9NYI0-3	PH and SEC7 domain-containing protein 3	PSD3	0.0776199	0.0598366	0.911889	1.19542	1.44893	0.0440089	-0.128721	0.128297	0.914176
Q16891-2;Q16891;B9A067;Q16891-4;C9J406;Q16891-3;H7C463;A0A087WYS0;D6RAW4	Q16891-2;Q16891;B9A067;Q16891-4;C9J406;Q16891-3;H7C463	MICOS complex subunit MIC60	IMMT	2.29927	3.05917	0.00320419	1.69721	1.44884	0.0439115	0.407747	0.541221	0.620956
Q9Y2L1;G3V1J5;Q9Y2L1-2;F2Z2C0	Q9Y2L1;G3V1J5;Q9Y2L1-2;F2Z2C0	Exosome complex exonuclease RRP44	DIS3	0.398123	0.404345	0.444336	0.553564	0.61911	0.264332	-0.286983	0.267624	0.791414
P31689-2;P31689	P31689-2;P31689	DnaJ homolog subfamily A member 1	DNAJA1	-0.0853287	0.053333	0.916227	0.783594	1.44059	0.0448565	-0.503932	0.498083	0.645515
Q15124;Q15124-2;Q5JTY7	Q15124;Q15124-2	Phosphoglucomutase-like protein 5	PGM5	1.03583	0.629583	0.267326	1.59779	1.43978	0.0448987	-0.35509	0.160819	0.886478
Q9Y316-3;Q9Y316;Q9Y316-2	Q9Y316-3;Q9Y316;Q9Y316-2	Protein MEMO1	MEMO1	-0.503865	0.43515	0.413243	-0.126162	0.0753994	0.895482	-0.482462	0.353686	0.733475
F8W8R3;A0A087WWF6;P49005;C9IZD2;C9J8Z7;C9JLE1;C9JHC7;H7C1B3	F8W8R3;A0A087WWF6;P49005;C9IZD2;C9J8Z7;C9JLE1;C9JHC7	DNA polymerase delta subunit 2	POLD2	-0.224126	0.17929	0.729573	0.460104	1.43607	0.045222	-0.362897	0.306927	0.777064
P60174;P60174-3;P60174-4;U3KPZ0;U3KQF3;U3KPS5	P60174;P60174-3;P60174-4	Triosephosphate isomerase	TPI1	-1.50255	2.24201	0.0105734	-1.14272	1.42554	0.0463684	-0.162388	0.129862	0.912113
P18669;P15259;Q8N0Y7	P18669;P15259;Q8N0Y7	Phosphoglycerate mutase 1;Phosphoglycerate mutase 2;Probable phosphoglycerate mutase 4	PGAM1	-1.8366	1.27812	0.0712978	-2.55235	1.42349	0.0464595	0.518325	0.177444	0.872827
Q9BRX2	Q9BRX2	Protein pelota homolog	PELO	0.65651	0.795937	0.186316	0.981768	1.42297	0.0464279	-0.035862	0.0345005	0.972132
Q9Y421;K7EIY1;K7ENN5;Q9Y421-2;K7ELZ8;Q9Y421-3	Q9Y421;K7EIY1;K7ENN5;Q9Y421-2;K7ELZ8;Q9Y421-3	Protein FAM32A	FAM32A	-0.673732	0.70207	0.228842	-0.175207	0.113695	0.826272	-0.660971	0.571855	0.612978
Q13838-2;Q13838;A0A0G2JJZ9;Q5STU3;A0A140T9X3;F6WLT2;A0A140T996;A0A0A0MT12;F6TRA5;A0A140TA18;A0A140T973;A0A140T9K1;A0A140T9X9;F6S4E6;F6UJC5;A0A140T9L4;F6R6M7;F6QYI9;A0A0G2JJL7;A0A140T9N3;H0YCC6;A0A140T9K2	Q13838-2;Q13838;A0A0G2JJZ9;Q5STU3;A0A140T9X3;F6WLT2;A0A140T996;A0A0A0MT12;F6TRA5;A0A140TA18;A0A140T973;A0A140T9K1;A0A140T9X9;F6S4E6;F6UJC5	Spliceosome RNA helicase DDX39B	DDX39B	1.66887	1.57123	0.0406026	1.72365	1.42067	0.0465969	0.191595	0.128137	0.913392
Q9Y490	Q9Y490	Talin-1	TLN1	-1.3875	0.827083	0.176566	-1.00496	1.37277	0.0520425	-1.17809	0.779376	0.495579
Q16777;Q6FI13;A0A0U1RR32;A0A0U1RRH7;Q99878;Q96KK5;Q9BTM1;P20671;P0C0S8;H0YFX9;Q9BTM1-2	Q16777;Q6FI13;A0A0U1RR32;A0A0U1RRH7;Q99878;Q96KK5;Q9BTM1;P20671;P0C0S8;H0YFX9;Q9BTM1-2	Histone H2A type 2-C;Histone H2A type 2-A;Histone H2A type 1-J;Histone H2A type 1-H;Histone H2A.J;Histone H2A type 1-D;Histone H2A type 1;Histone H2A	HIST2H2AC	1.4076	1.61029	0.0370909	1.02812	1.41881	0.0467478	-0.225537	0.340139	0.739741
Q9Y4E5-2;Q9Y4E5;E9PH99;D6RIA1	Q9Y4E5-2;Q9Y4E5;E9PH99	Zinc finger protein 451	ZNF451	5.62572	4.71437	0.000235294	0.689024	1.11178	0.0923036	4.98595	4.1939	0.0208
B7WPG3;C9IYN3;V9GYK2;Q8WVV9-5;Q8WVV9-4;Q8WVV9;Q8WVV9-3;Q8WVV9-2;C9JJZ7;H7BXH8	B7WPG3;C9IYN3;V9GYK2;Q8WVV9-5;Q8WVV9-4;Q8WVV9;Q8WVV9-3;Q8WVV9-2;C9JJZ7;H7BXH8	Heterogeneous nuclear ribonucleoprotein L-like	HNRNPLL	0.797874	1.62251	0.0361072	1.02177	1.41388	0.0472017	0.328986	0.965804	0.388016
Q9Y4P1-6;Q9Y4P1;Q9Y4P1-2;C9JIK8;Q9Y4P1-3;Q9Y4P1-4;C9J1C1;F2Z2K8	Q9Y4P1-6;Q9Y4P1;Q9Y4P1-2;C9JIK8;Q9Y4P1-3;Q9Y4P1-4	Cysteine protease ATG4B	ATG4B	0.525317	0.40952	0.439491	0.992695	1.11719	0.0913588	-0.626215	0.556912	0.622681
Q9Y4X5;A0A087WT96;H3BSK4;H3BNB9	Q9Y4X5;A0A087WT96	E3 ubiquitin-protein ligase ARIH1	ARIH1	-0.0430805	0.0284042	0.95469	0.686035	0.547839	0.30671	0.0972084	0.0559122	0.960977
Q9NXR1-1;Q9NXR1;I3L533;A0A6Q8PEY3;A0A6Q8PGV6;I3L522;I3L3G9;I3L2T8;I3L2R9;A6NIZ0;A0A6Q8PG46;I3L2S8;A0A0J9YY14;A0A0J9YYF5;J3QL85;A0A6Q8PHH1;J3KRK9;I3L2R3;Q9GZM8-3;Q9GZM8;Q9GZM8-2	Q9NXR1-1;Q9NXR1;I3L533;A0A6Q8PEY3;A0A6Q8PGV6;I3L522;I3L3G9;I3L2T8;I3L2R9	Nuclear distribution protein nudE homolog 1	NDE1	-0.786747	0.704843	0.227886	-1.20018	1.41366	0.0471342	0.106693	0.0630421	0.959632
O14964;A0A7I2V5A2;A0A7I2V637;A0A7I2V307;A0A7I2V3J3;A0A7I2V2R9;A0A7I2V2W5;A0A7I2V2D8;A0A7I2V3F9;A0A7I2V3I8;A0A7I2V2K2;A0A7I2V6E0;A0A7I2V3Z1;I3L1P5;A0A7I2YQD1;A0A7I2V5A3;O14964-2;A0A7I2V4X6;A0A7I2V628;I3L165;A0A7I2V5D6;A0A7I2V331	O14964;A0A7I2V5A2;A0A7I2V637;A0A7I2V307;A0A7I2V3J3;A0A7I2V2R9;A0A7I2V2W5;A0A7I2V2D8;A0A7I2V3F9;A0A7I2V3I8;A0A7I2V2K2;A0A7I2V6E0;A0A7I2V3Z1;I3L1P5;A0A7I2YQD1;A0A7I2V5A3;O14964-2;A0A7I2V4X6;A0A7I2V628	Hepatocyte growth factor-regulated tyrosine kinase substrate	HGS	-0.613797	0.301763	0.5632	1.41388	1.40423	0.0483629	-2.14452	2.30319	0.0826047
Q9Y5P6;Q9Y5P6-2;A0A7I2YQI5;A0A7I2V4B5;A0A7I2V2Y5;A0A7I2V691	Q9Y5P6;Q9Y5P6-2;A0A7I2YQI5;A0A7I2V4B5	Mannose-1-phosphate guanyltransferase beta	GMPPB	0.746667	0.813233	0.17971	0.136012	0.12275	0.812762	0.110179	0.0791431	0.950465
Q9Y5S2;H0YLY0;A0A0A0MRJ0;Q5VT25-3;Q5VT25-4;Q5VT25-5;Q5VT25;Q5VT25-2;Q5VT25-6	Q9Y5S2	Serine/threonine-protein kinase MRCK beta	CDC42BPB	1.20887	0.748493	0.207156	1.9429	1.34772	0.0548908	-0.569622	0.243407	0.818617
Q9Y5V3;Q9Y5V3-2	Q9Y5V3;Q9Y5V3-2	Melanoma-associated antigen D1	MAGED1	0	NaN	1	-0.0060627	0.00576627	0.992665	-0.853467	1.82475	0.152712
O95487-2;O95487;O95487-3	O95487-2;O95487;O95487-3	Protein transport protein Sec24B	SEC24B	0.966428	0.723448	0.217178	1.26004	1.39542	0.0496552	-0.497488	0.271152	0.792444
A0A7I2V659;A0A087WVQ9;Q5VTE0;P68104;A0A7I2V5N4;A0A7I2V3H3;A0A087WV01;A0A2U3TZH3;Q05639;A0A2R8Y488;A6PW80;Q5JR01;A0A2R8Y660;A0A6Q8PFK6;A0A2R8YDN5	A0A7I2V659;A0A087WVQ9;Q5VTE0;P68104;A0A7I2V5N4;A0A7I2V3H3;A0A087WV01	Putative elongation factor 1-alpha-like 3;Elongation factor 1-alpha 1;Elongation factor 1-alpha	EEF1A1	-0.475508	0.935205	0.142541	-0.611413	1.39499	0.0495914	0.0689972	0.130938	0.9119

## Sheet: figS2B_interactors upon ETP
	log2 FC (RAD54L-ETO/RAD54L-UT)	-Log 10 p-value (RAD54L-ETO/RAD54L-UT)
SERPINB3	5.27156	4.12526
GGCT	5.12451	3.29001
ZNF451	4.98595	4.1939
IGKC	4.69744	4.19181
IGHG1	4.4272	5.38094
RRN3P2	4.11382	1.5124
IGHA1	4.02184	4.15429
TOP2B	3.87601	4.11305
SERPINA12	3.69727	4.19948
S100A14	3.6517	4.21824
LCN1	3.54366	2.22916
PIP	3.46027	2.74158
LTF	3.44317	4.86963
CALML5	3.39671	2.19361
PTGES3	3.36901	1.55183
AZGP1	3.15581	1.60186
FABP5	3.01923	2.70436
TOP2A	2.90291	3.53605
SOD1	2.85056	2.86161
CSTA	2.80893	3.44782
PNP	2.68572	1.79988
DSC3	2.63271	2.32785
SERPINB7	2.52337	2.05217
ALOX12B	2.4057	2.79773
ERCC4	2.25965	2.00292
CASP14	2.226	2.58749
CST6	2.22116	1.78427
S100A16	2.09875	1.43827
BLMH	2.0352	1.30521
