# Supplementary material for: RAD54L2 counters TOP2-DNA adducts to promote genome stability
Source: Sci Adv. 2023 Dec 6;9(49):eadl2108. doi: 10.1126/sciadv.adl2108 (PMC10699776; doi:10.1126/sciadv.adl2108)
Supplement: Supplementary file 2 — Tables S3 and S4 [file sciadv.adl2108_tables_s3_and_s4.zip › adl2108_Table_S4.xlsx]

## Sheet: GO_enrichment_table.fdr5
table id	InList	Enrichment	FDR	Expected	p	Direction	GoId	Level	GoLabel	Group
0	4	23.2841	0.00166616	0.171791	7.58027e-05	+	GO:0006268	0	DNA unwinding involved in DNA replication	1
1	4	11.6421	0.0126602	0.343582	0.000678634	+	GO:0032508	1	DNA duplex unwinding	1
2	4	11.6421	0.0127675	0.343582	0.000678634	+	GO:0032392	2	DNA geometric change	1
3	9	6.37167	0.000625247	1.4125	2.50662e-05	+	GO:0071103	3	DNA conformation change	1
4	23	4.70685	2.4524e-07	4.88649	3.31406e-09	+	GO:0051276	4	chromosome organization	1
5	86	2.39781	1.11162e-11	35.8661	6.00878e-14	+	GO:0006996	5	organelle organization	1
6	100	2.08059	2.31941e-10	48.0632	1.46269e-12	+	GO:0016043	6	cellular component organization	1
7	107	2.12014	1.08774e-11	50.4683	6.36963e-14	+	GO:0071840	7	cellular component organization or biogenesis	1
8	277	1.44843	2.53631e-15	191.241	5.71241e-18	+	GO:0009987	8	cellular process	1
9	12	10.3061	6.9718e-07	1.16436	1.03635e-08	+	GO:0006261	1	DNA-dependent DNA replication	1
10	12	8.38229	4.07764e-06	1.43159	7.89813e-08	+	GO:0006260	2	DNA replication	1
11	76	1.71177	0.000118127	44.3984	4.20361e-06	+	GO:0034645	3	cellular macromolecule biosynthetic process	1
12	76	1.70737	0.000121993	44.5129	4.39614e-06	+	GO:0009059	4	macromolecule biosynthetic process	1
13	91	1.71923	9.86235e-06	52.9306	2.44337e-07	+	GO:1901576	5	organic substance biosynthetic process	1
14	91	1.71614	1.34304e-05	53.0261	3.50884e-07	+	GO:0009058	6	biosynthetic process	1
15	174	1.54321	1.08744e-08	112.752	1.02865e-10	+	GO:0008152	7	metabolic process	1
16	170	1.56661	7.18799e-09	108.514	6.15188e-11	+	GO:0071704	6	organic substance metabolic process	1
17	141	1.53414	2.17548e-06	91.9081	3.82179e-08	+	GO:0043170	5	macromolecule metabolic process	1
18	90	1.72649	1.12198e-05	52.129	2.88075e-07	+	GO:0044249	4	cellular biosynthetic process	1
19	164	1.61137	2.02499e-09	101.776	1.64188e-11	+	GO:0044237	5	cellular metabolic process	1
20	111	1.50497	0.000176879	73.7555	6.4537e-06	+	GO:0044260	4	cellular macromolecule metabolic process	1
21	7	16.6693	2.69791e-05	0.419933	8.38539e-07	+	GO:0006096	0	glycolytic process	2
22	7	16.6693	2.73758e-05	0.419933	8.38539e-07	+	GO:0006757	1	ATP generation from ADP	2
23	8	6.16345	0.00190587	1.29797	8.75672e-05	+	GO:0046034	2	ATP metabolic process	2
24	7	16.6693	2.65937e-05	0.419933	8.38539e-07	+	GO:0046031	2	ADP metabolic process	2
25	16	5.51466	5.64404e-06	2.90136	1.16949e-07	+	GO:0009150	3	purine ribonucleotide metabolic process	2
26	17	5.63682	2.10268e-06	3.01588	3.50447e-08	+	GO:0009259	4	ribonucleotide metabolic process	2
27	18	4.78684	5.95449e-06	3.76031	1.36792e-07	+	GO:0009117	5	nucleotide metabolic process	2
28	18	4.46923	1.32132e-05	4.02754	3.51161e-07	+	GO:0006753	6	nucleoside phosphate metabolic process	2
29	19	4.06284	2.27159e-05	4.67653	6.44641e-07	+	GO:0055086	7	nucleobase-containing small molecule metabolic process	2
30	39	3.15306	7.44354e-08	12.3689	8.38236e-10	+	GO:0044281	8	small molecule metabolic process	2
31	102	1.82504	1.34552e-07	55.8893	1.69706e-09	+	GO:0006139	8	nucleobase-containing compound metabolic process	2
32	125	2.00572	2.2748e-12	62.3219	8.19748e-15	+	GO:0034641	9	cellular nitrogen compound metabolic process	2
33	158	1.64956	1.289e-09	95.7829	9.29008e-12	+	GO:0006807	10	nitrogen compound metabolic process	2
34	105	1.8089	1.05452e-07	58.0462	1.28253e-09	+	GO:1901360	9	organic cyclic compound metabolic process	2
35	105	1.84717	3.42845e-08	56.8437	3.70644e-10	+	GO:0046483	9	heterocycle metabolic process	2
36	158	1.57637	3.05445e-08	100.23	3.16452e-10	+	GO:0044238	9	primary metabolic process	2
37	104	1.82285	8.51091e-08	57.0536	9.96773e-10	+	GO:0006725	9	cellular aromatic compound metabolic process	2
38	21	2.78525	0.0010287	7.53971	4.26308e-05	+	GO:0019637	7	organophosphate metabolic process	2
39	17	5.36517	3.58334e-06	3.16859	6.77928e-08	+	GO:0019693	5	ribose phosphate metabolic process	2
40	19	2.2778	0.0210002	8.3414	0.00122028	+	GO:1901135	6	carbohydrate derivative metabolic process	2
41	17	5.53179	2.50196e-06	3.07315	4.50804e-08	+	GO:0006163	4	purine nucleotide metabolic process	2
42	17	5.08925	6.06077e-06	3.34038	1.36504e-07	+	GO:0072521	5	purine-containing compound metabolic process	2
43	96	1.95467	1.80103e-08	49.1131	1.7848e-10	+	GO:1901564	6	organonitrogen compound metabolic process	2
44	7	16.6693	2.82054e-05	0.419933	8.38539e-07	+	GO:0009179	3	purine ribonucleoside diphosphate metabolic process	2
45	7	16.6693	2.77844e-05	0.419933	8.38539e-07	+	GO:0009135	4	purine nucleoside diphosphate metabolic process	2
46	7	10.1868	0.000356586	0.687163	1.38137e-05	+	GO:0009132	5	nucleoside diphosphate metabolic process	2
47	7	16.6693	2.86393e-05	0.419933	8.38539e-07	+	GO:0009185	4	ribonucleoside diphosphate metabolic process	2
48	10	4.40246	0.00337781	2.27146	0.000161283	+	GO:0006091	2	generation of precursor metabolites and energy	2
49	7	14.1048	6.4549e-05	0.496284	2.15163e-06	+	GO:0006165	2	nucleoside diphosphate phosphorylation	2
50	7	13.5824	7.68666e-05	0.515372	2.66609e-06	+	GO:0046939	3	nucleotide phosphorylation	2
51	7	8.14945	0.00118454	0.858954	4.96227e-05	+	GO:0016052	1	carbohydrate catabolic process	2
52	9	3.344	0.0333265	2.69139	0.00211669	+	GO:0005975	2	carbohydrate metabolic process	2
53	13	4.48066	0.000372436	2.90136	1.45954e-05	+	GO:0032787	1	monocarboxylic acid metabolic process	2
54	28	4.67166	8.13567e-09	5.99359	7.32943e-11	+	GO:0019752	2	carboxylic acid metabolic process	2
55	30	4.94239	6.0577e-10	6.06994	4.09304e-12	+	GO:0043436	3	oxoacid metabolic process	2
56	30	4.71976	1.55055e-09	6.35626	1.18736e-11	+	GO:0006082	4	organic acid metabolic process	2
57	3	15.7168	0.0270719	0.190879	0.00162188	+	GO:0051294	0	establishment of spindle orientation	3
58	36	2.00002	0.00296112	17.9999	0.000138719	+	GO:0051649	2	establishment of localization in cell	3
59	38	1.71768	0.0234366	22.1228	0.00137241	+	GO:0051641	3	cellular localization	3
60	23	2.72614	0.00062864	8.43684	2.54854e-05	+	GO:0022402	3	cell cycle process	3
61	23	2.53142	0.00166705	9.08582	7.50923e-05	+	GO:0007049	4	cell cycle	3
62	40	2.89844	3.40654e-07	13.8005	4.91032e-09	+	GO:0007010	3	cytoskeleton organization	3
63	3	15.7168	0.0268699	0.190879	0.00162188	+	GO:0038061	0	NIK/NF-kappaB signaling	4
64	64	0.678728	0.00536846	94.294	0.00025875	-	GO:0050794	3	regulation of cellular process	4
65	68	0.690134	0.0064519	98.5315	0.000316782	-	GO:0050789	4	regulation of biological process	4
66	77	0.718301	0.0110357	107.197	0.000571668	-	GO:0065007	5	biological regulation	4
67	26	0.585104	0.0409337	44.4365	0.00271047	-	GO:0007154	3	cell communication	4
68	26	0.586869	0.0409906	44.3029	0.00269578	-	GO:0023052	3	signaling	4
69	5	14.5526	0.00133796	0.343582	5.7255e-05	+	GO:0016925	0	protein sumoylation	5
70	71	1.77973	6.62632e-05	39.8936	2.23862e-06	+	GO:0019538	5	protein metabolic process	5
71	68	2.0184	3.25362e-06	33.6901	6.00894e-08	+	GO:0044267	4	cellular protein metabolic process	5
72	3	14.288	0.0325124	0.209966	0.00203569	+	GO:0000727	0	double-strand break repair via break-induced replication	6
73	9	4.10003	0.0107659	2.1951	0.000552842	+	GO:0006310	3	DNA recombination	6
74	21	3.3956	7.37815e-05	6.18447	2.52585e-06	+	GO:0006259	4	DNA metabolic process	6
75	83	1.61888	0.000289765	51.27	1.10946e-05	+	GO:0090304	5	nucleic acid metabolic process	6
76	16	4.25497	8.10435e-05	3.76031	2.84747e-06	+	GO:0006281	3	DNA repair	6
77	16	3.32631	0.00117857	4.81014	4.99034e-05	+	GO:0006974	4	cellular response to DNA damage stimulus	6
78	21	2.29203	0.0116055	9.16217	0.000611641	+	GO:0033554	5	cellular response to stress	6
79	8	3.84509	0.0268377	2.08058	0.00163202	+	GO:0006302	2	double-strand break repair	6
80	3	14.288	0.0322802	0.209966	0.00203569	+	GO:0006271	0	DNA strand elongation involved in DNA replication	7
81	3	13.0973	0.0389586	0.229054	0.00250949	+	GO:0090114	0	COPII-coated vesicle budding	8
82	8	5.04957	0.00636109	1.58429	0.000309459	+	GO:0006888	1	endoplasmic reticulum to Golgi vesicle-mediated transport	8
83	32	2.13019	0.0021189	15.0221	9.83094e-05	+	GO:0046907	2	intracellular transport	8
84	3	12.0898	0.0453836	0.248142	0.00304602	+	GO:0033047	0	regulation of mitotic sister chromatid segregation	9
85	3	12.0898	0.0450811	0.248142	0.00304602	+	GO:0000712	0	resolution of meiotic recombination intermediates	10
86	22	3.53548	2.6924e-05	6.22264	7.76188e-07	+	GO:0000280	4	nuclear division	10
87	22	3.36025	5.2059e-05	6.54714	1.71185e-06	+	GO:0048285	5	organelle fission	10
88	8	4.14965	0.0180791	1.92787	0.00103426	+	GO:0098813	3	nuclear chromosome segregation	10
89	8	3.55182	0.0400973	2.25237	0.00260091	+	GO:0007059	4	chromosome segregation	10
90	5	7.48419	0.0154383	0.668075	0.000862319	+	GO:0051304	2	chromosome separation	10
91	3	12.0898	0.0447825	0.248142	0.00304602	+	GO:0006298	0	mismatch repair	11
92	3	12.0898	0.0444879	0.248142	0.00304602	+	GO:0016973	0	poly(A)+ mRNA export from nucleus	12
93	6	4.9115	0.0319483	1.22162	0.00198597	+	GO:0015931	5	nucleobase-containing compound transport	12
94	23	2.12514	0.0170101	10.8228	0.000965437	+	GO:0071705	6	nitrogen compound transport	12
95	6	5.61314	0.0183002	1.06892	0.00105515	+	GO:0006403	5	RNA localization	12
96	97	1.75597	2.02572e-06	55.2403	3.28495e-08	+	GO:0010467	2	gene expression	12
97	5	5.45722	0.0447525	0.916217	0.0030843	+	GO:0006405	2	RNA export from nucleus	12
98	6	4.69158	0.038468	1.27889	0.00246057	+	GO:0051168	3	nuclear export	12
99	9	4.24778	0.00862029	2.11875	0.000434897	+	GO:0006913	4	nucleocytoplasmic transport	12
100	9	4.24778	0.00869795	2.11875	0.000434897	+	GO:0051169	5	nuclear transport	12
101	10	10.9144	5.47957e-06	0.916217	1.11072e-07	+	GO:0002181	0	cytoplasmic translation	13
102	36	7.42526	2.45851e-16	4.84832	2.21487e-19	+	GO:0006412	1	translation	13
103	36	7.33858	2.31228e-16	4.90558	3.1247e-19	+	GO:0043043	2	peptide biosynthetic process	13
104	37	6.09561	7.90096e-15	6.06994	2.49129e-17	+	GO:0006518	3	peptide metabolic process	13
105	42	5.34066	4.66163e-15	7.8642	1.2599e-17	+	GO:0043603	4	cellular amide metabolic process	13
106	38	6.74845	2.23494e-16	5.63092	4.02692e-19	+	GO:0043604	3	amide biosynthetic process	13
107	82	1.8265	5.4077e-06	44.8947	1.0718e-07	+	GO:0044271	4	cellular nitrogen compound biosynthetic process	13
108	49	3.70965	3.25749e-12	13.2088	1.61407e-14	+	GO:1901566	3	organonitrogen compound biosynthetic process	13
109	4	8.73155	0.0283794	0.458109	0.00173856	+	GO:0006891	0	intra-Golgi vesicle-mediated transport	14
110	5	8.44989	0.0103192	0.591724	0.000525259	+	GO:0034314	0	Arp2/3 complex-mediated actin nucleation	15
111	18	4.69158	7.56118e-06	3.83666	1.80515e-07	+	GO:0007015	1	actin filament organization	15
112	22	3.62442	1.87946e-05	6.06994	5.24895e-07	+	GO:0097435	2	supramolecular fiber organization	15
113	25	4.45487	1.48031e-07	5.61183	1.93373e-09	+	GO:0030036	2	actin cytoskeleton organization	15
114	25	4.30833	2.60207e-07	5.80271	3.63352e-09	+	GO:0030029	3	actin filament-based process	15
115	5	7.70431	0.0138283	0.648987	0.000766165	+	GO:0006637	0	acyl-CoA metabolic process	16
116	10	3.88069	0.00838214	2.57686	0.000415331	+	GO:0006790	1	sulfur compound metabolic process	16
117	36	7.42526	4.91702e-16	4.84832	2.21487e-19	+	GO:0006414	0	translational elongation	17
118	13	7.16906	5.58504e-06	1.81335	1.18242e-07	+	GO:0022618	0	ribonucleoprotein complex assembly	18
119	13	6.8794	7.49649e-06	1.8897	1.82347e-07	+	GO:0071826	1	ribonucleoprotein complex subunit organization	18
120	28	3.24536	5.92277e-06	8.62771	1.2806e-07	+	GO:0043933	2	protein-containing complex subunit organization	18
121	20	4.69859	2.13463e-06	4.25659	3.65388e-08	+	GO:0022613	1	ribonucleoprotein complex biogenesis	18
122	44	2.2511	3.36015e-05	19.546	1.08978e-06	+	GO:0044085	2	cellular component biogenesis	18
123	24	3.61306	7.15625e-06	6.64258	1.67624e-07	+	GO:0034622	1	cellular protein-containing complex assembly	18
124	24	3.426	1.53788e-05	7.00525	4.15643e-07	+	GO:0065003	2	protein-containing complex assembly	18
125	37	2.1634	0.000458552	17.1027	1.81768e-05	+	GO:0022607	3	cellular component assembly	18
126	13	7.09439	5.98068e-06	1.83243	1.32006e-07	+	GO:0071897	0	DNA biosynthetic process	19
127	15	6.95433	1.18481e-06	2.15693	1.81457e-08	+	GO:0006399	0	tRNA metabolic process	20
128	19	3.96572	2.83111e-05	4.79105	9.05445e-07	+	GO:0034660	1	ncRNA metabolic process	20
129	6	6.04492	0.0135702	0.992569	0.000739635	+	GO:0042274	0	ribosomal small subunit biogenesis	21
130	13	4.07821	0.000893901	3.18767	3.66419e-05	+	GO:0042254	1	ribosome biogenesis	21
131	5	5.69449	0.0398487	0.878042	0.00260273	+	GO:1902850	0	microtubule cytoskeleton organization involved in mitosis	22
132	18	3.47973	0.000257794	5.17281	9.63826e-06	+	GO:1903047	1	mitotic cell cycle process	22
133	18	3.47973	0.000260938	5.17281	9.63826e-06	+	GO:0000278	2	mitotic cell cycle	22
134	15	5.53408	1.10707e-05	2.71048	2.79261e-07	+	GO:0006520	0	cellular amino acid metabolic process	23
135	7	5.23893	0.0114403	1.33615	0.000597783	+	GO:0000819	0	sister chromatid segregation	24
136	10	4.8962	0.00159936	2.0424	7.13226e-05	+	GO:0006457	0	protein folding	25
137	7	4.88967	0.0154979	1.43159	0.000872629	+	GO:0043484	0	regulation of RNA splicing	26
138	10	4.43977	0.00319798	2.25237	0.000151256	+	GO:0006325	0	chromatin organization	27
139	7	4.41838	0.0255884	1.58429	0.00150995	+	GO:0071824	0	protein-DNA complex subunit organization	28
140	13	3.86967	0.00140375	3.35946	6.07027e-05	+	GO:0000398	0	mRNA splicing, via spliceosome	29
141	13	2.97407	0.0126337	4.37112	0.000682904	+	GO:0006397	1	mRNA processing	29
142	28	3.04969	1.53659e-05	9.18126	4.22215e-07	+	GO:0006396	2	RNA processing	29
143	15	2.48683	0.0260151	6.03176	0.00154684	+	GO:0016071	2	mRNA metabolic process	29
144	13	3.86967	0.00138928	3.35946	6.07027e-05	+	GO:0000377	1	RNA splicing, via transesterification reactions with bulged adenosine as nucleophile	29
145	13	3.86967	0.0013751	3.35946	6.07027e-05	+	GO:0000375	2	RNA splicing, via transesterification reactions	29
146	20	4.74111	2.0189e-06	4.21842	3.18295e-08	+	GO:0008380	3	RNA splicing	29
147	18	3.47973	0.000254725	5.17281	9.63826e-06	+	GO:0140014	0	mitotic nuclear division	30
148	15	2.43294	0.0307169	6.16538	0.00189559	+	GO:0006886	0	intracellular protein transport	31
149	17	2.19906	0.0452589	7.73058	0.00301726	+	GO:0015031	1	protein transport	31
151	6	0.314651	0.0138705	19.0688	0.000762253	-	GO:0007166	0	cell surface receptor signaling pathway	32
